# Supplementary material for: Genetics of cell-type-specific post-transcriptional gene regulation during human neurogenesis
Source: bioRxiv. 2023 Sep 1:2023.08.30.555019. Preprint. [Version 1] doi: 10.1101/2023.08.30.555019 (PMC10491258; doi:10.1101/2023.08.30.555019)
Supplement: Supplement 1 [file media-1.csv]

edit	strand	Rep	shared_brainvar	shared_gtex	gene	region	type
1_3739760_AG_0	-	FALSE	NO	YES	TP73-AS1	intron	progenitor
1_9927426_AG_0	-	Alu	YES	YES	LZIC	intron	progenitor
1_10459855_AG_0	-	Alu	YES	YES	DFFA	three_prime_utr	progenitor
1_10461143_AG_0	-	Alu	YES	YES	DFFA	three_prime_utr	progenitor
1_19259964_AG_1	+	Alu	YES	YES	MRTO4	three_prime_utr	progenitor
1_19260007_AG_1	+	Alu	YES	YES	MRTO4	three_prime_utr	progenitor
1_19329136_AG_1	+	Alu	YES	YES	PQLC2	three_prime_utr	progenitor
1_20651964_AG_0	-	Alu	YES	YES	DDOST	three_prime_utr	progenitor
1_20755311_AG_0	-	Alu	NO	YES	HP1BP3	intron	progenitor
1_28509425_AG_1	+	Alu	YES	YES	RCC1	intron	progenitor
1_32680354_TG_1	+	Rep	NO	NO	RBBP4	three_prime_utr	progenitor
1_32682327_AG_1	+	Alu	YES	YES	RBBP4	three_prime_utr	progenitor
1_35602694_AG_0	-	Alu	YES	YES	PSMB2	three_prime_utr	progenitor
1_35602724_AG_0	-	Alu	YES	YES	PSMB2	three_prime_utr	progenitor
1_35602768_AG_0	-	Alu	YES	YES	PSMB2	three_prime_utr	progenitor
1_35602769_AG_0	-	Alu	YES	YES	PSMB2	three_prime_utr	progenitor
1_45610857_AG_1	+	Alu	YES	YES	NASP	intron	progenitor
1_45610861_AG_1	+	Alu	YES	YES	NASP	intron	progenitor
1_45610970_AG_1	+	Alu	YES	YES	NASP	intron	progenitor
1_52823198_AG_1	+	Rep	YES	YES	ZYG11B	three_prime_utr	progenitor
1_52823252_AG_1	+	Rep	YES	YES	ZYG11B	three_prime_utr	progenitor
1_52823875_AG_1	+	Alu	YES	YES	ZYG11B	three_prime_utr	progenitor
1_52824014_AG_1	+	Alu	YES	YES	ZYG11B	three_prime_utr	progenitor
1_52824087_AG_1	+	Alu	YES	YES	ZYG11B	three_prime_utr	progenitor
1_52825762_AG_1	+	Alu	YES	YES	ZYG11B	three_prime_utr	progenitor
1_52825763_AG_1	+	Alu	YES	YES	ZYG11B	three_prime_utr	progenitor
1_61100705_AG_1	+	Alu	YES	YES	NFIA	intron	progenitor
1_67409006_AG_0	-	Alu	YES	YES	SERBP1	three_prime_utr	progenitor
1_77078651_AG_1	+	Alu	NO	YES			progenitor
1_92509623_AG_0	-	Rep	NO	YES	EVI5	three_prime_utr	progenitor
1_93542201_AG_1	+	Alu	YES	YES	FNBP1L	intron	progenitor
1_100024500_AG_1	+	Alu	NO	YES	SLC35A3	three_prime_utr	progenitor
1_109063550_AG_0	-	Alu	YES	YES	TAF13	intron	progenitor
1_109063551_AG_0	-	Alu	YES	YES	TAF13	intron	progenitor
1_109063715_AG_0	-	Alu	YES	YES	TAF13	intron	progenitor
1_145921978_AG_0	-	Alu	YES	YES	RBM8A	three_prime_utr	progenitor
1_145921979_AG_0	-	Alu	YES	YES	RBM8A	three_prime_utr	progenitor
1_145921980_AG_0	-	Alu	YES	YES	RBM8A	three_prime_utr	progenitor
1_145921998_AG_0	-	Alu	YES	YES	RBM8A	three_prime_utr	progenitor
1_145922142_AG_0	-	Alu	YES	YES	RBM8A	three_prime_utr	progenitor
1_145923163_AG_0	-	Alu	YES	YES	RBM8A	three_prime_utr	progenitor
1_145925524_AG_0	-	Alu	YES	YES	RBM8A	three_prime_utr	progenitor
1_153922875_TG_0	-	Rep	NO	NO	GATAD2B	five_prime_utr	progenitor
1_154270425_TA_1	+	FALSE	NO	NO	UBAP2L	three_prime_utr	progenitor
1_155883270_AG_1	+	Alu	YES	YES	SYT11	three_prime_utr	progenitor
1_156411707_AG_0	-	Alu	NO	YES	C1orf61	intron	progenitor
1_156411792_AG_0	-	Alu	NO	YES	C1orf61	intron	progenitor
1_156722886_AG_0	-	Alu	NO	YES	ISG20L2	three_prime_utr	progenitor
1_156800773_AT_1	+	FALSE	NO	NO	PRCC	three_prime_utr	progenitor
1_168251251_AG_1	+	Alu	YES	YES	SFT2D2	three_prime_utr	progenitor
1_184792140_AG_0	-	Alu	NO	YES	FAM129A	three_prime_utr	progenitor
1_204557667_AG_1	+	Alu	YES	YES	MDM4	three_prime_utr	progenitor
1_205334066_AG_0	-	Alu	NO	YES			progenitor
1_205334106_AG_0	-	Alu	NO	YES			progenitor
1_205335380_AG_0	-	Alu	NO	YES			progenitor
1_205335381_AG_0	-	Alu	NO	YES			progenitor
1_205335413_AG_0	-	Alu	NO	YES			progenitor
1_205350800_GA_0	-	Rep	NO	NO	KLHDC8A	intron	progenitor
1_220058617_AG_0	-	Alu	YES	YES	BPNT1	three_prime_utr	progenitor
1_225786879_AG_1	+	Alu	YES	YES	SRP9	CDS	progenitor
1_225788349_AG_1	+	Alu	YES	YES	SRP9	intron	progenitor
2_25742426_AC_0	-	FALSE	NO	NO	ASXL2	CDS	progenitor
2_32308593_AG_1	+	Alu	YES	NO	YIPF4	three_prime_utr	progenitor
2_32310679_AG_1	+	Alu	YES	NO	YIPF4	three_prime_utr	progenitor
2_37100519_AG_0	-	FALSE	YES	NO	EIF2AK2	three_prime_utr	progenitor
2_37100870_AG_0	-	FALSE	YES	NO	EIF2AK2	three_prime_utr	progenitor
2_37100891_AG_0	-	FALSE	YES	NO	EIF2AK2	three_prime_utr	progenitor
2_37102140_AG_0	-	Alu	YES	NO	EIF2AK2	three_prime_utr	progenitor
2_37102164_AG_0	-	Alu	YES	NO	EIF2AK2	three_prime_utr	progenitor
2_37104382_AG_0	-	Alu	YES	NO	EIF2AK2	three_prime_utr	progenitor
2_37104412_AG_0	-	Alu	YES	NO	EIF2AK2	three_prime_utr	progenitor
2_37104607_AG_0	-	Alu	YES	NO	EIF2AK2	three_prime_utr	progenitor
2_54668698_TA_1	+	FALSE	NO	NO	SPTBN1	three_prime_utr	progenitor
2_69461769_AG_0	-	Alu	NO	NO	AAK1	three_prime_utr	progenitor
2_69461771_AG_0	-	Alu	NO	NO	AAK1	three_prime_utr	progenitor
2_69461856_AG_0	-	Alu	NO	NO	AAK1	three_prime_utr	progenitor
2_69461859_AG_0	-	Alu	NO	NO	AAK1	three_prime_utr	progenitor
2_85319351_AG_0	-	Alu	YES	NO	TGOLN2	three_prime_utr	progenitor
2_86022839_AG_0	-	Alu	NO	NO	POLR1A	three_prime_utr	progenitor
2_95830679_AG_0	-	Rep	YES	NO			progenitor
2_95830680_AG_0	-	Rep	YES	NO			progenitor
2_95830691_AG_0	-	Rep	YES	NO			progenitor
2_99195873_AG_1	+	Alu	YES	NO	MRPL30	three_prime_utr	progenitor
2_99195966_AG_1	+	Alu	YES	NO	MRPL30	three_prime_utr	progenitor
2_99195984_AG_1	+	Alu	YES	NO	MRPL30	three_prime_utr	progenitor
2_99196352_AG_1	+	Alu	YES	NO	MRPL30	three_prime_utr	progenitor
2_99196354_AG_1	+	Alu	YES	NO	MRPL30	three_prime_utr	progenitor
2_113709956_AG_0	-	Alu	YES	NO	SLC35F5	intron	progenitor
2_127845472_AG_0	-	Alu	YES	NO	POLR2D	three_prime_utr	progenitor
2_127845504_AG_0	-	Alu	NO	NO	POLR2D	three_prime_utr	progenitor
2_128192924_AG_1	+	Alu	YES	NO	UGGT1	three_prime_utr	progenitor
2_128194146_AG_1	+	Alu	NO	NO	UGGT1	three_prime_utr	progenitor
2_151478365_AG_1	+	Alu	YES	NO	RIF1	three_prime_utr	progenitor
2_151478366_AG_1	+	Alu	YES	NO	RIF1	three_prime_utr	progenitor
2_175924750_AG_0	-	Rep	YES	NO	LNPK	three_prime_utr	progenitor
2_203303755_AG_1	+	Alu	NO	NO	CYP20A1	intron	progenitor
2_203303756_AG_1	+	Alu	NO	NO	CYP20A1	intron	progenitor
2_206117112_AG_0	-	Alu	YES	NO	NDUFS1	three_prime_utr	progenitor
2_206118391_AG_0	-	Alu	YES	NO	NDUFS1	three_prime_utr	progenitor
2_206122221_AG_0	-	Alu	YES	NO	NDUFS1	three_prime_utr	progenitor
2_206122254_AG_0	-	Alu	YES	NO	NDUFS1	three_prime_utr	progenitor
2_216207949_AG_1	+	Alu	YES	NO			progenitor
2_216208192_AG_1	+	Alu	YES	NO			progenitor
2_216208198_AG_1	+	Alu	YES	NO			progenitor
2_216208869_AG_1	+	Alu	YES	NO			progenitor
2_216208870_AG_1	+	Alu	YES	NO			progenitor
2_216209112_AG_1	+	Alu	YES	NO			progenitor
2_222943105_AC_1	+	Rep	NO	NO	ACSL3	three_prime_utr	progenitor
3_10153378_AG_1	+	Alu	YES	YES			progenitor
3_10153412_AG_1	+	Alu	YES	YES			progenitor
3_14944892_AG_0	-	Alu	YES	YES	FGD5-AS1	intron	progenitor
3_14944946_AG_0	-	Alu	YES	YES	FGD5-AS1	intron	progenitor
3_15072799_AG_0	-	Alu	YES	YES	RBSN	three_prime_utr	progenitor
3_15072811_AG_0	-	Alu	YES	YES	RBSN	three_prime_utr	progenitor
3_15072893_AG_0	-	Alu	NO	YES	RBSN	three_prime_utr	progenitor
3_15072979_AG_0	-	Alu	YES	YES	RBSN	three_prime_utr	progenitor
3_40464039_AG_1	+	Alu	YES	YES	RPL14	three_prime_utr	progenitor
3_40464106_AG_1	+	Alu	YES	YES	RPL14	three_prime_utr	progenitor
3_44749859_AG_0	-	Alu	YES	YES	KIAA1143	three_prime_utr	progenitor
3_45680551_AG_1	+	Alu	NO	YES	LIMD1	three_prime_utr	progenitor
3_45680555_AG_1	+	Alu	NO	YES	LIMD1	three_prime_utr	progenitor
3_45680608_AG_1	+	Alu	YES	YES	LIMD1	three_prime_utr	progenitor
3_48749558_AG_0	-	Alu	YES	YES	PRKAR2A	three_prime_utr	progenitor
3_48749609_AG_0	-	Alu	YES	YES	PRKAR2A	three_prime_utr	progenitor
3_58565433_TA_0	-	Rep	NO	NO	FAM107A	three_prime_utr	progenitor
3_72979720_AG_1	+	Alu	NO	YES	GXYLT2	intron	progenitor
3_112601599_AG_0	-	Alu	NO	YES	CCDC80	three_prime_utr	progenitor
3_112601611_AG_0	-	Alu	NO	YES	CCDC80	three_prime_utr	progenitor
3_112601638_AG_0	-	Alu	NO	YES	CCDC80	three_prime_utr	progenitor
3_155942975_AG_1	+	Alu	YES	YES	GMPS	three_prime_utr	progenitor
3_155942976_AG_1	+	Alu	YES	YES	GMPS	three_prime_utr	progenitor
3_155943021_AG_1	+	Alu	YES	YES	GMPS	three_prime_utr	progenitor
3_155943084_AG_1	+	Alu	YES	YES	GMPS	three_prime_utr	progenitor
3_155943111_AG_1	+	Alu	YES	YES	GMPS	three_prime_utr	progenitor
3_155943172_AG_1	+	Alu	YES	YES	GMPS	three_prime_utr	progenitor
3_156540416_AG_0	-	Alu	YES	YES	SSR3	three_prime_utr	progenitor
3_156541551_AG_0	-	Alu	YES	YES	SSR3	three_prime_utr	progenitor
3_156541552_AG_0	-	Alu	YES	YES	SSR3	three_prime_utr	progenitor
3_156541618_AG_0	-	Alu	YES	YES	SSR3	three_prime_utr	progenitor
3_179397907_AG_0	-	Alu	NO	YES	GNB4	three_prime_utr	progenitor
3_179397908_AG_0	-	Alu	NO	YES	GNB4	three_prime_utr	progenitor
3_179397909_AG_0	-	Alu	NO	YES	GNB4	three_prime_utr	progenitor
3_179397924_AG_0	-	Alu	NO	YES	GNB4	three_prime_utr	progenitor
3_179397934_AG_0	-	Alu	YES	YES	GNB4	three_prime_utr	progenitor
3_179398258_AG_0	-	Alu	YES	YES	GNB4	three_prime_utr	progenitor
3_179398270_AG_0	-	Alu	YES	YES	GNB4	three_prime_utr	progenitor
3_179399445_AG_0	-	Alu	NO	YES	GNB4	three_prime_utr	progenitor
3_179399478_AG_0	-	Alu	YES	YES	GNB4	three_prime_utr	progenitor
3_197612712_AG_0	-	Rep	YES	YES	AC132008.2	intron	progenitor
3_197612763_AG_0	-	Rep	YES	YES	AC132008.2	intron	progenitor
4_6882602_TC_1	+	FALSE	NO	NO	KIAA0232	three_prime_utr	progenitor
4_17801196_AG_0	-	Alu	YES	YES	DCAF16	three_prime_utr	progenitor
4_17801201_AG_0	-	Alu	YES	YES	DCAF16	three_prime_utr	progenitor
4_17801204_AG_0	-	Alu	YES	YES	DCAF16	three_prime_utr	progenitor
4_17801225_AG_0	-	Alu	YES	YES	DCAF16	three_prime_utr	progenitor
4_17801267_AG_0	-	Alu	YES	YES	DCAF16	three_prime_utr	progenitor
4_17801307_AG_0	-	Alu	NO	YES	DCAF16	three_prime_utr	progenitor
4_17801332_AG_0	-	Alu	YES	YES	DCAF16	three_prime_utr	progenitor
4_17801353_AG_0	-	Alu	YES	YES	DCAF16	three_prime_utr	progenitor
4_17801356_AG_0	-	Alu	YES	YES	DCAF16	three_prime_utr	progenitor
4_56460709_AG_1	+	Alu	YES	YES	PAICS	three_prime_utr	progenitor
4_83462122_TC_0	-	Alu	NO	YES	MRPS18C	three_prime_utr	progenitor
4_94667370_GA_1	+	Rep	NO	NO	PDLIM5	three_prime_utr	progenitor
4_105846333_TC_1	+	Alu	NO	YES	GSTCD	three_prime_utr	progenitor
5_37290365_AG_0	-	Alu	YES	YES	NUP155	three_prime_utr	progenitor
5_37290390_AG_0	-	Alu	YES	YES	NUP155	three_prime_utr	progenitor
5_40829962_AG_0	-	Alu	YES	YES	RPL37	three_prime_utr	progenitor
5_43574918_AG_0	-	Alu	YES	YES	NNT-AS1	exon	progenitor
5_55940135_TC_0	-	Rep	YES	YES	IL6ST	three_prime_utr	progenitor
5_64333307_AG_1	+	Alu	NO	YES	RNF180	intron	progenitor
5_64333317_AG_1	+	Alu	NO	YES	RNF180	intron	progenitor
5_64333367_AG_1	+	Alu	NO	YES	RNF180	intron	progenitor
5_65668875_AG_0	-	Alu	YES	YES	SGTB	three_prime_utr	progenitor
5_70207678_TA_0	-	FALSE	NO	NO	AC138866.2	exon	progenitor
5_70207729_GT_0	-	FALSE	NO	NO	AC138866.2	exon	progenitor
5_72207035_AT_1	+	FALSE	NO	NO	MAP1B	three_prime_utr	progenitor
5_88975702_AT_1	+	Rep	NO	NO	MEF2C-AS1	intron	progenitor
5_88975703_AT_1	+	Rep	NO	NO	MEF2C-AS1	intron	progenitor
5_122027180_AG_1	+	Alu	YES	YES	SRFBP1	three_prime_utr	progenitor
5_126625355_AG_1	+	Alu	YES	YES	PHAX	three_prime_utr	progenitor
5_126625474_AG_1	+	Alu	YES	YES	PHAX	three_prime_utr	progenitor
5_131201599_AG_1	+	Alu	YES	YES	LYRM7	three_prime_utr	progenitor
5_131202374_AG_1	+	Alu	YES	YES	LYRM7	three_prime_utr	progenitor
5_131202379_AG_1	+	Alu	YES	YES	LYRM7	three_prime_utr	progenitor
5_132694168_AG_0	-	Alu	YES	YES	KIF3A	three_prime_utr	progenitor
5_132777150_TG_0	-	FALSE	NO	NO	8-Sep	five_prime_utr	progenitor
5_139295927_AG_1	+	Alu	YES	YES	MATR3	intron	progenitor
5_149983656_AG_1	+	Alu	NO	YES	SLC26A2	three_prime_utr	progenitor
5_153779767_AG_1	+	Alu	YES	YES	GRIA1	intron	progenitor
5_176376317_AG_1	+	Alu	YES	YES	ARL10	three_prime_utr	progenitor
6_13788158_AG_0	-	Alu	YES	YES	MCUR1	three_prime_utr	progenitor
6_34288371_TA_0	-	Rep	NO	NO	NUDT3	three_prime_utr	progenitor
6_42888372_AG_1	+	Alu	YES	YES	RPL7L1	three_prime_utr	progenitor
6_42888378_AG_1	+	Alu	YES	YES	RPL7L1	three_prime_utr	progenitor
6_42888438_AG_1	+	Alu	YES	YES	RPL7L1	three_prime_utr	progenitor
6_42889179_AG_1	+	Alu	YES	YES	RPL7L1	three_prime_utr	progenitor
6_42943148_AG_1	+	Alu	NO	YES	AL035587.1	intron	progenitor
6_43030757_AG_1	+	Alu	NO	YES	RRP36	intron	progenitor
6_43615435_AG_1	+	Alu	NO	YES	POLH	three_prime_utr	progenitor
6_57058030_AG_1	+	Alu	YES	YES			progenitor
6_89366335_AG_0	-	Alu	YES	YES	RRAGD	three_prime_utr	progenitor
6_89366416_AG_0	-	Alu	YES	YES	RRAGD	three_prime_utr	progenitor
6_108042249_AG_0	-	Rep	NO	YES	OSTM1	three_prime_utr	progenitor
6_149591171_AG_1	+	Alu	YES	YES	GINM1	three_prime_utr	progenitor
6_149724651_AG_0	-	Alu	YES	YES	NUP43	three_prime_utr	progenitor
6_163424836_AG_1	+	Alu	YES	YES	QKI	intron	progenitor
7_2727646_AG_0	-	Alu	YES	YES			progenitor
7_4769693_AG_1	+	Alu	NO	YES	FOXK1	three_prime_utr	progenitor
7_20783666_GT_0	-	FALSE	NO	NO	SP8	three_prime_utr	progenitor
7_20783671_CA_0	-	FALSE	NO	NO	SP8	three_prime_utr	progenitor
7_21897044_AG_0	-	Alu	NO	NO			progenitor
7_38724659_AG_0	-	Alu	YES	YES	VPS41	three_prime_utr	progenitor
7_38724722_AG_0	-	Alu	YES	YES	VPS41	three_prime_utr	progenitor
7_44565809_GA_0	-	FALSE	NO	NO	DDX56	three_prime_utr	progenitor
7_44578744_AG_0	-	Alu	NO	YES	TMED4	three_prime_utr	progenitor
7_44578754_AG_0	-	Alu	NO	YES	TMED4	three_prime_utr	progenitor
7_44801920_AG_1	+	Alu	YES	YES	PPIA	three_prime_utr	progenitor
7_44802329_AG_1	+	Alu	YES	YES	PPIA	three_prime_utr	progenitor
7_44832822_AG_0	-	Alu	YES	YES	H2AFV	intron	progenitor
7_44832838_AG_0	-	Alu	YES	YES	H2AFV	intron	progenitor
7_44832888_AG_0	-	Alu	YES	YES	H2AFV	intron	progenitor
7_44832906_AG_0	-	Alu	YES	YES	H2AFV	intron	progenitor
7_44833300_AG_0	-	Alu	YES	YES	H2AFV	intron	progenitor
7_44833305_AG_0	-	Alu	YES	YES	H2AFV	intron	progenitor
7_66153318_AG_1	+	Alu	YES	YES	CRCP	three_prime_utr	progenitor
7_66153993_AG_1	+	Alu	YES	YES	CRCP	three_prime_utr	progenitor
7_66740097_AG_0	-	Alu	NO	YES	RABGEF1	five_prime_utr	progenitor
7_74231776_AG_0	-	Alu	NO	YES	RFC2	three_prime_utr	progenitor
7_99575277_AG_1	+	Alu	YES	YES	ZNF655	three_prime_utr	progenitor
7_100039008_AG_1	+	Alu	NO	NO	ZKSCAN1	three_prime_utr	progenitor
7_101224184_GA_1	+	FALSE	NO	NO	ZNHIT1	three_prime_utr	progenitor
7_102364398_GA_1	+	FALSE	NO	NO	PRKRIP1	five_prime_utr	progenitor
7_102549054_AG_0	-	Alu	NO	YES	POLR2J3	intron	progenitor
7_121996568_TG_1	+	FALSE	NO	NO	PTPRZ1	intron	progenitor
7_128307922_AG_0	-	Alu	YES	YES	RBM28	three_prime_utr	progenitor
7_128307926_AG_0	-	Alu	YES	YES	RBM28	three_prime_utr	progenitor
7_128502689_AG_1	+	Alu	YES	YES	METTL2B	three_prime_utr	progenitor
7_128502779_AG_1	+	Alu	YES	YES	METTL2B	three_prime_utr	progenitor
7_128653262_AG_1	+	FALSE	NO	YES			progenitor
7_149003672_TA_0	-	Rep	NO	NO	PDIA4	three_prime_utr	progenitor
8_28567247_AG_1	+	Alu	YES	YES	FZD3	three_prime_utr	progenitor
8_28567413_AG_1	+	Alu	YES	YES	FZD3	three_prime_utr	progenitor
8_28570314_AG_1	+	Alu	YES	YES	FZD3	three_prime_utr	progenitor
8_28570504_AG_1	+	Alu	YES	YES	FZD3	three_prime_utr	progenitor
8_30678463_AG_0	-	Alu	YES	YES	GSR	three_prime_utr	progenitor
8_30678499_AG_0	-	Alu	YES	YES	GSR	three_prime_utr	progenitor
8_30679089_AG_0	-	Alu	YES	YES	GSR	three_prime_utr	progenitor
8_38452562_AG_0	-	Alu	NO	YES	FGFR1	intron	progenitor
8_38970748_AG_1	+	Alu	YES	YES	PLEKHA2	three_prime_utr	progenitor
8_41542510_AG_1	+	Alu	NO	YES	GINS4	three_prime_utr	progenitor
8_43020671_AG_1	+	Alu	YES	YES	HOOK3	three_prime_utr	progenitor
8_43028273_AG_1	+	Alu	YES	YES	HOOK3	three_prime_utr	progenitor
8_43028274_AG_1	+	Alu	YES	YES	HOOK3	three_prime_utr	progenitor
8_43029279_AG_1	+	Alu	YES	YES	HOOK3	three_prime_utr	progenitor
8_47977073_AG_1	+	Alu	YES	YES	MCM4	three_prime_utr	progenitor
8_56067429_AG_0	-	Alu	YES	YES	RPS20	three_prime_utr	progenitor
8_56067441_AG_0	-	Alu	YES	YES	RPS20	three_prime_utr	progenitor
8_56068341_AG_0	-	Alu	YES	YES	RPS20	three_prime_utr	progenitor
8_56068426_AG_0	-	Alu	YES	YES	RPS20	three_prime_utr	progenitor
8_56070553_AG_0	-	Alu	YES	YES	RPS20	intron	progenitor
8_56072427_AG_0	-	Alu	YES	YES	RPS20	intron	progenitor
9_14083087_AG_0	-	FALSE	NO	NO	NFIB	three_prime_utr	progenitor
9_14083091_TA_0	-	FALSE	NO	NO	NFIB	three_prime_utr	progenitor
9_36216901_AG_0	-	Alu	YES	YES	GNE	three_prime_utr	progenitor
9_115020553_AT_0	-	FALSE	NO	NO	TNC	three_prime_utr	progenitor
9_128227921_AG_1	+	Alu	NO	YES	DNM1	intron	progenitor
9_128227974_AG_1	+	Alu	NO	YES	DNM1	intron	progenitor
9_128229476_AG_1	+	Alu	NO	YES	DNM1	intron	progenitor
9_128231038_AG_1	+	Alu	NO	YES	DNM1	intron	progenitor
9_128331630_AG_1	+	Alu	NO	YES	COQ4	intron	progenitor
9_128331686_AG_1	+	Alu	NO	YES	COQ4	intron	progenitor
10_12121033_AG_1	+	Alu	NO	YES	DHTKD1	three_prime_utr	progenitor
10_15075711_AG_0	-	Alu	YES	YES			progenitor
10_17686516_AG_1	+	Alu	YES	YES	STAM	intron	progenitor
10_28525729_AG_0	-	Alu	YES	YES	WAC-AS1	intron	progenitor
10_72220134_AG_1	+	Alu	NO	YES	ANAPC16	five_prime_utr	progenitor
10_72220179_AG_1	+	Alu	NO	YES	ANAPC16	five_prime_utr	progenitor
10_73249057_AG_0	-	Alu	YES	YES	MRPS16	three_prime_utr	progenitor
10_73249118_AG_0	-	Alu	YES	YES	MRPS16	three_prime_utr	progenitor
10_73495916_AC_0	-	Rep	NO	NO	PPP3CB	five_prime_utr	progenitor
10_73777654_AG_1	+	Alu	YES	YES	FUT11	intron	progenitor
10_80434054_AG_1	+	Alu	YES	YES	FAM213A	three_prime_utr	progenitor
10_86926499_AG_1	+	Alu	YES	YES	BMPR1A	three_prime_utr	progenitor
10_91907074_TA_0	-	FALSE	NO	NO	FGFBP3	three_prime_utr	progenitor
10_94607911_AG_1	+	Alu	NO	YES	HELLS	CDS	progenitor
11_769388_AG_0	-	Alu	YES	YES	GATD1	three_prime_utr	progenitor
11_769403_AG_0	-	Alu	YES	YES	GATD1	three_prime_utr	progenitor
11_4138550_TA_1	+	FALSE	NO	NO	RRM1	three_prime_utr	progenitor
11_9750221_AG_1	+	Alu	NO	YES	SWAP70	three_prime_utr	progenitor
11_33074739_AG_1	+	Alu	YES	YES	TCP11L1	intron	progenitor
11_43860783_AG_1	+	Alu	YES	YES			progenitor
11_43863863_AG_1	+	Alu	NO	YES			progenitor
11_43866184_AG_1	+	Alu	YES	YES			progenitor
11_46677677_AG_0	-	Alu	NO	YES	ARHGAP1	three_prime_utr	progenitor
11_61800225_AG_0	-	Alu	YES	YES	FADS1	three_prime_utr	progenitor
11_63573127_AG_0	-	Rep	NO	YES			progenitor
11_65441347_AG_1	+	Alu	YES	YES	NEAT1	exon	progenitor
11_68087422_AG_0	-	Alu	NO	YES	CHKA	intron	progenitor
11_68087463_AG_0	-	Alu	NO	YES	CHKA	intron	progenitor
11_68087468_AG_0	-	Alu	NO	YES	CHKA	intron	progenitor
11_77023818_AG_1	+	Alu	YES	YES	ACER3	three_prime_utr	progenitor
11_77676931_GT_0	-	FALSE	NO	NO	RSF1	CDS	progenitor
11_93733708_AG_0	-	Alu	YES	YES	TAF1D	intron	progenitor
11_93735630_AG_0	-	Alu	YES	YES	TAF1D	three_prime_utr	progenitor
11_93761812_AG_1	+	Rep	YES	YES	C11orf54	three_prime_utr	progenitor
11_106006906_AG_0	-	Alu	YES	YES	MSANTD4	intron	progenitor
11_123061119_GA_0	-	FALSE	YES	NO	HSPA8	intron	progenitor
12_4297175_AT_1	+	Rep	NO	NO	CCND2	intron	progenitor
12_6570155_AG_0	-	Rep	NO	NO	CHD4	three_prime_utr	progenitor
12_12562318_AC_0	-	FALSE	NO	NO	DUSP16	five_prime_utr	progenitor
12_32645524_AG_1	+	Alu	NO	YES	FGD4	three_prime_utr	progenitor
12_32744726_TA_1	+	Alu	YES	YES	DNM1L	three_prime_utr	progenitor
12_50930653_AG_1	+	Alu	YES	YES	METTL7A	three_prime_utr	progenitor
12_53455371_GA_1	+	FALSE	NO	NO	PCBP2	intron	progenitor
12_54240499_AG_0	-	Alu	YES	YES	CBX5	three_prime_utr	progenitor
12_54240516_AG_0	-	Alu	YES	YES	CBX5	three_prime_utr	progenitor
12_64449013_AG_1	+	Alu	YES	YES	XPOT	three_prime_utr	progenitor
12_64450291_AG_1	+	Alu	YES	YES	XPOT	three_prime_utr	progenitor
12_64450354_AG_1	+	Alu	YES	YES	XPOT	three_prime_utr	progenitor
12_68843230_AG_1	+	FALSE	YES	YES	MDM2	three_prime_utr	progenitor
12_68843243_AG_1	+	FALSE	YES	YES	MDM2	three_prime_utr	progenitor
12_68843263_AG_1	+	FALSE	YES	YES	MDM2	three_prime_utr	progenitor
12_68843273_AG_1	+	FALSE	YES	YES	MDM2	three_prime_utr	progenitor
12_68843293_AG_1	+	FALSE	YES	YES	MDM2	three_prime_utr	progenitor
12_68843778_AG_1	+	FALSE	YES	YES	MDM2	three_prime_utr	progenitor
12_98548843_AG_1	+	Alu	YES	YES	TMPO	three_prime_utr	progenitor
12_98548917_AG_1	+	Alu	YES	YES	TMPO	three_prime_utr	progenitor
12_98549046_AG_1	+	Alu	YES	YES	TMPO	three_prime_utr	progenitor
12_98549108_AG_1	+	Alu	YES	YES	TMPO	three_prime_utr	progenitor
12_100626890_AG_1	+	Alu	NO	YES	GAS2L3	intron	progenitor
12_100626928_AG_1	+	Alu	NO	NO	GAS2L3	intron	progenitor
12_113390111_AG_1	+	Rep	NO	YES	PLBD2	three_prime_utr	progenitor
12_113391155_AG_1	+	FALSE	NO	NO	PLBD2	three_prime_utr	progenitor
12_113391156_AG_1	+	FALSE	NO	NO	PLBD2	three_prime_utr	progenitor
12_116850028_AG_1	+	Alu	YES	YES	RNFT2	three_prime_utr	progenitor
12_116851301_AG_1	+	Rep	YES	YES	RNFT2	three_prime_utr	progenitor
12_120460750_AG_1	+	Alu	YES	YES	GATC	three_prime_utr	progenitor
12_132721753_AG_1	+	Alu	YES	YES	PGAM5	three_prime_utr	progenitor
12_132769978_AG_0	-	Alu	YES	YES	GOLGA3	three_prime_utr	progenitor
12_132770000_AG_0	-	Alu	YES	YES	GOLGA3	three_prime_utr	progenitor
13_21374968_AG_0	-	Alu	YES	YES	ZDHHC20	three_prime_utr	progenitor
13_32538621_TA_0	-	FALSE	YES	NO	N4BP2L2	five_prime_utr	progenitor
13_32538622_GC_0	-	FALSE	YES	NO	N4BP2L2	five_prime_utr	progenitor
13_52691218_AG_1	+	Alu	YES	YES	SUGT1	three_prime_utr	progenitor
13_110897279_AG_0	-	Alu	NO	YES	ANKRD10	intron	progenitor
13_110898648_AG_0	-	Alu	YES	YES	ANKRD10	intron	progenitor
13_110900009_AG_0	-	Alu	YES	YES	ANKRD10	intron	progenitor
13_114284241_AG_1	+	Alu	YES	YES	UPF3A	intron	progenitor
13_114284283_AG_1	+	Alu	YES	YES	UPF3A	intron	progenitor
14_22972905_AG_0	-	FALSE	NO	YES	AJUBA	three_prime_utr	progenitor
14_22972906_AG_0	-	FALSE	NO	YES	AJUBA	three_prime_utr	progenitor
14_23308165_AG_1	+	FALSE	NO	YES	BCL2L2	CDS	progenitor
14_28793689_AG_1	+	Alu	YES	YES	LINC01551	intron	progenitor
14_28794362_AG_1	+	Alu	YES	YES	LINC01551	intron	progenitor
14_31447258_AG_0	-	Rep	YES	YES	DTD2	three_prime_utr	progenitor
14_50326005_AG_1	+	Alu	YES	YES	ATP5S	three_prime_utr	progenitor
14_50326119_AG_1	+	Alu	YES	YES	ATP5S	three_prime_utr	progenitor
14_52776676_AG_0	-	Alu	YES	YES	GNPNAT1	three_prime_utr	progenitor
14_52776693_AG_0	-	Alu	YES	YES	GNPNAT1	three_prime_utr	progenitor
14_66013849_GA_0	-	FALSE	YES	NO			progenitor
14_70326296_AT_0	-	FALSE	NO	NO	COX16	three_prime_utr	progenitor
14_74058083_AG_0	-	Alu	YES	YES	ALDH6A1	three_prime_utr	progenitor
14_74058084_AG_0	-	Alu	YES	YES	ALDH6A1	three_prime_utr	progenitor
14_74058138_AG_0	-	Alu	YES	YES	ALDH6A1	three_prime_utr	progenitor
14_74058840_AG_0	-	Alu	YES	YES	ALDH6A1	three_prime_utr	progenitor
14_74060272_AG_0	-	Alu	YES	YES	ALDH6A1	three_prime_utr	progenitor
14_74060273_AG_0	-	Alu	YES	YES	ALDH6A1	three_prime_utr	progenitor
14_74735709_AG_1	+	Alu	YES	YES	FCF1	three_prime_utr	progenitor
14_76205018_AG_1	+	Alu	YES	YES	GPATCH2L	three_prime_utr	progenitor
14_76205039_AG_1	+	Alu	YES	YES	GPATCH2L	three_prime_utr	progenitor
14_76205069_AG_1	+	Alu	YES	YES	GPATCH2L	three_prime_utr	progenitor
14_76207066_AG_1	+	Alu	YES	YES	GPATCH2L	three_prime_utr	progenitor
14_76207235_AG_1	+	Alu	YES	YES	GPATCH2L	three_prime_utr	progenitor
14_103682430_AG_1	+	Alu	NO	YES	KLC1	intron	progenitor
14_103682551_AG_1	+	Alu	YES	YES	KLC1	intron	progenitor
15_24982618_AG_1	+	Alu	YES	YES	AC124312.1	intron	progenitor
15_24982621_AG_1	+	Alu	YES	YES	AC124312.1	intron	progenitor
15_24982690_AG_1	+	Alu	YES	YES	AC124312.1	intron	progenitor
15_24982707_AG_1	+	Alu	YES	YES	AC124312.1	intron	progenitor
15_24982719_AG_1	+	Alu	YES	YES	AC124312.1	intron	progenitor
15_24982792_AG_1	+	Alu	YES	YES	AC124312.1	intron	progenitor
15_24983293_AG_1	+	Alu	YES	YES	AC124312.1	intron	progenitor
15_24983646_AG_1	+	Alu	YES	YES	AC124312.1	intron	progenitor
15_24983708_AG_1	+	Alu	YES	YES	AC124312.1	intron	progenitor
15_24985588_AG_1	+	Alu	YES	YES	AC124312.1	intron	progenitor
15_41305379_AG_1	+	Alu	YES	YES	OIP5-AS1	intron	progenitor
15_50703097_AG_0	-	Rep	NO	YES	SPPL2A	three_prime_utr	progenitor
15_50703158_AG_0	-	Rep	NO	YES	SPPL2A	three_prime_utr	progenitor
15_50704098_AG_0	-	Alu	NO	YES	SPPL2A	three_prime_utr	progenitor
15_50704108_AG_0	-	Alu	NO	YES	SPPL2A	three_prime_utr	progenitor
15_50705299_AG_0	-	Alu	NO	YES	SPPL2A	three_prime_utr	progenitor
15_68290837_TC_1	+	FALSE	NO	YES	FEM1B	CDS	progenitor
15_78897246_TC_1	+	Rep	NO	NO	MORF4L1	three_prime_utr	progenitor
15_89832336_AG_0	-	Alu	YES	YES	AP3S2	three_prime_utr	progenitor
15_89897250_AG_0	-	Alu	YES	YES	ARPIN	three_prime_utr	progenitor
15_89897422_AG_0	-	Alu	NO	YES	ARPIN	three_prime_utr	progenitor
15_89897423_AG_0	-	Alu	NO	YES	ARPIN	three_prime_utr	progenitor
15_89897428_AG_0	-	Alu	NO	YES	ARPIN	three_prime_utr	progenitor
15_89901435_AG_0	-	Rep	YES	YES	ARPIN	three_prime_utr	progenitor
15_89901461_AG_0	-	Rep	YES	YES	ARPIN	three_prime_utr	progenitor
16_8642171_TC_1	+	FALSE	NO	YES	METTL22	CDS	progenitor
16_9104214_AG_1	+	Alu	YES	YES	C16orf72	three_prime_utr	progenitor
16_9110931_AG_1	+	Alu	YES	YES	C16orf72	three_prime_utr	progenitor
16_15701182_AG_1	+	Alu	NO	YES	NDE1	intron	progenitor
16_15701186_AG_1	+	Alu	NO	YES	NDE1	intron	progenitor
16_23672944_AG_1	+	Alu	YES	YES	DCTN5	three_prime_utr	progenitor
16_48352384_AG_1	+	Alu	YES	YES	LONP2	three_prime_utr	progenitor
16_48352513_AG_1	+	Alu	YES	YES	LONP2	three_prime_utr	progenitor
16_48352514_AG_1	+	Alu	YES	YES	LONP2	three_prime_utr	progenitor
16_48353385_AG_1	+	Alu	YES	YES	LONP2	three_prime_utr	progenitor
16_48354471_AG_1	+	Alu	YES	YES	LONP2	three_prime_utr	progenitor
16_48354472_AG_1	+	Alu	YES	YES	LONP2	three_prime_utr	progenitor
16_48354483_AG_1	+	Alu	YES	YES	LONP2	three_prime_utr	progenitor
16_70249181_AG_0	-	Alu	YES	YES	EXOSC6	three_prime_utr	progenitor
16_70249336_AG_0	-	Alu	YES	YES	EXOSC6	three_prime_utr	progenitor
16_74450762_AG_0	-	Alu	NO	YES	GLG1	three_prime_utr	progenitor
16_75446112_AG_0	-	Alu	NO	YES	TMEM170A	three_prime_utr	progenitor
16_80980779_AG_0	-	Alu	YES	YES	CMC2	three_prime_utr	progenitor
16_81710077_TG_1	+	FALSE	NO	NO	CMIP	three_prime_utr	progenitor
17_516452_AG_0	-	Alu	YES	YES	VPS53	three_prime_utr	progenitor
17_517588_AG_0	-	Alu	YES	YES	VPS53	three_prime_utr	progenitor
17_5423269_AG_1	+	Alu	YES	YES	RPAIN	intron	progenitor
17_8269931_AG_1	+	Alu	NO	YES	PFAS	three_prime_utr	progenitor
17_8269981_AG_1	+	Alu	YES	YES	PFAS	three_prime_utr	progenitor
17_20314560_AG_1	+	Alu	YES	YES	SPECC1	three_prime_utr	progenitor
17_20317400_AG_1	+	Alu	YES	YES	SPECC1	three_prime_utr	progenitor
17_27312930_AG_1	+	Alu	YES	YES	WSB1	three_prime_utr	progenitor
17_35827583_AG_1	+	Alu	NO	YES	TAF15	intron	progenitor
17_35827585_AG_1	+	Alu	NO	YES	TAF15	intron	progenitor
17_35827586_AG_1	+	Alu	NO	YES	TAF15	intron	progenitor
17_44799291_AG_0	-	Alu	YES	YES	GJC1	three_prime_utr	progenitor
17_44799343_AG_0	-	Alu	YES	YES	GJC1	three_prime_utr	progenitor
17_44799423_AG_0	-	Alu	YES	YES	GJC1	three_prime_utr	progenitor
17_44799795_AG_0	-	Alu	YES	YES	GJC1	three_prime_utr	progenitor
17_44799859_AG_0	-	Alu	YES	YES	GJC1	three_prime_utr	progenitor
17_44802744_AG_0	-	Alu	YES	YES	GJC1	three_prime_utr	progenitor
17_50964331_AG_0	-	Alu	YES	YES	SPAG9	three_prime_utr	progenitor
17_59203697_AG_1	+	Alu	NO	NO	PRR11	three_prime_utr	progenitor
17_59203711_AG_1	+	Alu	NO	YES	PRR11	three_prime_utr	progenitor
17_68126036_AG_1	+	Alu	YES	YES			progenitor
17_72126101_AT_1	+	FALSE	NO	NO	SOX9	three_prime_utr	progenitor
17_75944013_AG_0	-	Alu	YES	YES	ACOX1	three_prime_utr	progenitor
17_75944028_AG_0	-	Alu	YES	YES	ACOX1	three_prime_utr	progenitor
17_75944039_AG_0	-	Alu	YES	YES	ACOX1	three_prime_utr	progenitor
17_75944794_AG_0	-	Alu	YES	YES	ACOX1	three_prime_utr	progenitor
17_75944836_AG_0	-	Alu	YES	YES	ACOX1	three_prime_utr	progenitor
17_77491327_AG_1	+	Alu	NO	YES	9-Sep	intron	progenitor
17_77491337_AG_1	+	Alu	NO	YES	9-Sep	intron	progenitor
18_35248639_AG_1	+	Alu	YES	YES	ZNF397	three_prime_utr	progenitor
19_1033458_AG_1	+	Alu	NO	YES	CNN2	intron	progenitor
19_1590490_AG_0	-	Alu	NO	YES	MBD3	intron	progenitor
19_1590496_AG_0	-	Alu	NO	YES	MBD3	intron	progenitor
19_3536045_TG_1	+	FALSE	NO	NO	FZR1	three_prime_utr	progenitor
19_11146716_AG_0	-	Alu	NO	NO	SPC24	three_prime_utr	progenitor
19_11146968_AG_0	-	Alu	NO	YES	SPC24	three_prime_utr	progenitor
19_11146997_AG_0	-	Alu	NO	YES	SPC24	three_prime_utr	progenitor
19_11147028_AG_0	-	Alu	NO	YES	SPC24	three_prime_utr	progenitor
19_11450392_AG_1	+	Alu	NO	YES	PRKCSH	intron	progenitor
19_13773594_AG_1	+	Alu	YES	YES	MRI1	three_prime_utr	progenitor
19_13773604_AG_1	+	Alu	YES	YES	MRI1	three_prime_utr	progenitor
19_13773605_AG_1	+	Alu	YES	YES	MRI1	three_prime_utr	progenitor
19_16552534_AG_0	-	Alu	YES	YES	SLC35E1	three_prime_utr	progenitor
19_18365401_AG_1	+	Alu	NO	YES	PGPEP1	three_prime_utr	progenitor
19_18366519_AG_1	+	Alu	YES	YES	PGPEP1	three_prime_utr	progenitor
19_18366990_AG_1	+	Alu	NO	YES	PGPEP1	three_prime_utr	progenitor
19_18367113_AG_1	+	Alu	NO	YES	PGPEP1	three_prime_utr	progenitor
19_21376609_AG_1	+	Alu	YES	YES	ZNF738	intron	progenitor
19_21376610_AG_1	+	Alu	YES	YES	ZNF738	intron	progenitor
19_23221677_AG_0	-	Alu	NO	YES	ZNF724	three_prime_utr	progenitor
19_23221729_AG_0	-	Alu	YES	YES	ZNF724	three_prime_utr	progenitor
19_37324798_AG_1	+	Alu	YES	YES	HKR1	five_prime_utr	progenitor
19_40282633_AG_0	-	FALSE	NO	YES	AKT2	intron	progenitor
19_41872775_AG_1	+	Alu	YES	YES	RPS19	three_prime_utr	progenitor
19_44662304_AG_1	+	Alu	YES	YES	PVR	three_prime_utr	progenitor
19_48249841_AG_0	-	FALSE	NO	YES	CARD8	five_prime_utr	progenitor
19_48255827_AG_0	-	FALSE	NO	YES	CARD8	five_prime_utr	progenitor
19_48255861_AG_0	-	FALSE	NO	YES	CARD8	five_prime_utr	progenitor
19_52646454_AG_0	-	Alu	NO	YES	ZNF83	intron	progenitor
19_52647541_AG_0	-	Alu	NO	YES	ZNF83	intron	progenitor
19_52702547_AG_0	-	Alu	YES	YES			progenitor
19_53986670_AG_1	+	Alu	YES	YES	CACNG8	three_prime_utr	progenitor
19_53988368_AG_1	+	Alu	YES	YES	CACNG8	three_prime_utr	progenitor
19_56379222_AG_1	+	Alu	YES	YES	ZNF542P	exon	progenitor
19_56379238_AG_1	+	Alu	YES	YES	ZNF542P	exon	progenitor
19_56379265_AG_1	+	Alu	YES	YES	ZNF542P	exon	progenitor
19_57303986_AG_1	+	Alu	NO	YES			progenitor
19_57304476_AG_1	+	Rep	NO	YES	AC005261.1	exon	progenitor
19_57305648_AG_1	+	Alu	YES	YES	AC005261.1	exon	progenitor
19_57307485_AG_1	+	Alu	NO	YES	AC005261.1	exon	progenitor
19_57843190_AG_1	+	Alu	YES	YES	ZNF587B	intron	progenitor
19_57845900_AG_1	+	Alu	YES	YES	ZNF587B	three_prime_utr	progenitor
19_57845903_AG_1	+	Alu	NO	YES	ZNF587B	three_prime_utr	progenitor
19_57861394_AG_1	+	Alu	YES	YES	ZNF587	three_prime_utr	progenitor
19_57861395_AG_1	+	Alu	YES	YES	ZNF587	three_prime_utr	progenitor
19_57861400_AG_1	+	Alu	YES	YES	ZNF587	three_prime_utr	progenitor
19_57907124_AG_0	-	Alu	YES	YES	ZNF417	three_prime_utr	progenitor
19_57907125_AG_0	-	Alu	YES	YES	ZNF417	three_prime_utr	progenitor
19_58584102_AG_1	+	Alu	YES	YES	CENPBD1P1	intron	progenitor
19_58584115_AG_1	+	Alu	YES	YES	CENPBD1P1	intron	progenitor
20_3867455_AG_1	+	Alu	NO	YES	MAVS	three_prime_utr	progenitor
20_3867524_AG_1	+	Alu	NO	YES	MAVS	three_prime_utr	progenitor
20_3867578_AG_1	+	Alu	YES	YES	MAVS	three_prime_utr	progenitor
20_3869744_AG_1	+	Alu	YES	YES	MAVS	three_prime_utr	progenitor
20_3870544_AG_1	+	Rep	NO	YES	MAVS	three_prime_utr	progenitor
20_3870545_AG_1	+	Rep	YES	YES	MAVS	three_prime_utr	progenitor
20_3872331_AG_1	+	Alu	YES	YES	MAVS	three_prime_utr	progenitor
20_3872377_AG_1	+	Alu	YES	YES	MAVS	three_prime_utr	progenitor
20_3872413_AG_1	+	Alu	YES	YES	MAVS	three_prime_utr	progenitor
20_3875295_AG_1	+	Alu	NO	YES	MAVS	three_prime_utr	progenitor
20_3875359_AG_1	+	Alu	NO	YES	MAVS	three_prime_utr	progenitor
20_18487867_AG_0	-	Alu	YES	YES	RBBP9	three_prime_utr	progenitor
20_25447658_AG_1	+	Alu	NO	YES	GINS1	three_prime_utr	progenitor
20_25447951_AG_1	+	Alu	NO	YES	GINS1	three_prime_utr	progenitor
20_32853171_AG_1	+	Alu	YES	YES			progenitor
20_35713269_AG_0	-	Alu	YES	YES	RBM39	intron	progenitor
20_36781306_AG_0	-	Alu	YES	YES	SOGA1	three_prime_utr	progenitor
20_36781970_AG_0	-	Alu	YES	YES	SOGA1	three_prime_utr	progenitor
20_36781976_AG_0	-	Alu	YES	YES	SOGA1	three_prime_utr	progenitor
20_36782002_AG_0	-	Alu	YES	YES	SOGA1	three_prime_utr	progenitor
20_36782112_AG_0	-	Alu	YES	YES	SOGA1	three_prime_utr	progenitor
20_37519161_AG_0	-	FALSE	YES	YES	BLCAP	CDS	progenitor
20_45079135_AG_1	+	Alu	YES	YES	STK4	three_prime_utr	progenitor
20_45079201_AG_1	+	Alu	YES	YES	STK4	three_prime_utr	progenitor
20_58389327_TG_1	+	FALSE	NO	NO	VAPB	five_prime_utr	progenitor
21_8446317_CG_1	+	FALSE	NO	NO			progenitor
21_8446325_TG_1	+	FALSE	NO	NO			progenitor
21_26235588_AG_0	-	FALSE	YES	NO			progenitor
21_26235607_AG_0	-	FALSE	YES	NO			progenitor
22_24573660_AG_1	+	Alu	YES	YES	SNRPD3	intron	progenitor
22_24574742_AG_1	+	Alu	YES	YES	SNRPD3	intron	progenitor
22_24574752_AG_1	+	Alu	YES	YES	SNRPD3	intron	progenitor
22_36281505_AG_0	-	FALSE	NO	NO	MYH9	three_prime_utr	progenitor
22_36488356_AG_0	-	Alu	NO	YES	FOXRED2	three_prime_utr	progenitor
22_36488497_AG_0	-	Alu	NO	YES	FOXRED2	three_prime_utr	progenitor
22_38485818_TA_0	-	FALSE	NO	NO	DDX17	three_prime_utr	progenitor
22_38821111_AG_0	-	Alu	NO	YES	NPTXR	three_prime_utr	progenitor
22_40930699_AG_1	+	Alu	NO	YES	XPNPEP3	three_prime_utr	progenitor
22_43949862_AG_1	+	Alu	YES	YES	PNPLA3	intron	progenitor
22_43950225_AG_1	+	Rep	YES	YES	PNPLA3	intron	progenitor
22_43950665_AG_1	+	Alu	NO	YES	PNPLA3	intron	progenitor
22_43950742_AG_1	+	Alu	NO	YES	PNPLA3	intron	progenitor
22_43950756_AG_1	+	Alu	NO	YES	PNPLA3	intron	progenitor
22_43950774_AG_1	+	Alu	YES	YES	PNPLA3	intron	progenitor
22_43950846_AG_1	+	Alu	YES	YES	PNPLA3	intron	progenitor
22_43950880_AG_1	+	Alu	YES	YES	PNPLA3	intron	progenitor
22_43951094_AG_1	+	Alu	YES	YES	PNPLA3	intron	progenitor
22_43951101_AG_1	+	Alu	YES	YES	PNPLA3	intron	progenitor
22_43951170_AG_1	+	Alu	YES	YES	PNPLA3	intron	progenitor
22_43951188_AG_1	+	Alu	YES	YES	PNPLA3	intron	progenitor
22_43951189_AG_1	+	Alu	NO	YES	PNPLA3	intron	progenitor
X_301090_AG_1	+	FALSE	NO	NO	PLCXD1	three_prime_utr	progenitor
X_24077208_AG_1	+	FALSE	YES	YES	EIF2S3	three_prime_utr	progenitor
X_74279160_AG_0	-	FALSE	YES	YES	FTX	intron	progenitor
X_80809513_AC_0	-	FALSE	NO	NO	BRWD3	five_prime_utr	progenitor
X_85091780_AG_1	+	FALSE	YES	YES	APOOL	three_prime_utr	progenitor
X_85091790_AG_1	+	FALSE	NO	YES	APOOL	three_prime_utr	progenitor
X_85091806_AG_1	+	FALSE	YES	YES	APOOL	three_prime_utr	progenitor
X_85091810_AG_1	+	FALSE	YES	YES	APOOL	three_prime_utr	progenitor
X_123912567_AG_1	+	FALSE	YES	YES	XIAP	three_prime_utr	progenitor
X_123912590_AG_1	+	FALSE	YES	YES	XIAP	three_prime_utr	progenitor
X_123913420_AG_1	+	FALSE	YES	YES	XIAP	three_prime_utr	progenitor
X_140783158_AG_1	+	FALSE	YES	NO	CDR1	three_prime_utr	progenitor
1_1304335_TG_0	-	FALSE	NO	NO	ACAP3	intron	neuron
1_1663538_AG_0	-	Alu	YES	YES	SLC35E2B	three_prime_utr	neuron
1_1663741_AG_0	-	Alu	NO	YES	SLC35E2B	three_prime_utr	neuron
1_1664100_AG_0	-	Alu	YES	YES	SLC35E2B	three_prime_utr	neuron
1_1664101_AG_0	-	Alu	YES	YES	SLC35E2B	three_prime_utr	neuron
1_1676835_GA_0	-	FALSE	YES	NO	SLC35E2B	five_prime_utr	neuron
1_1729665_AG_0	-	Alu	YES	YES	SLC35E2	three_prime_utr	neuron
1_1730053_AG_0	-	Alu	YES	YES	SLC35E2	three_prime_utr	neuron
1_1731165_AG_0	-	Alu	YES	YES	SLC35E2	three_prime_utr	neuron
1_1731249_AG_0	-	Alu	NO	YES	SLC35E2	three_prime_utr	neuron
1_1731268_AG_0	-	Alu	NO	YES	SLC35E2	three_prime_utr	neuron
1_1731269_AG_0	-	Alu	YES	YES	SLC35E2	three_prime_utr	neuron
1_1731294_AG_0	-	Alu	YES	YES	SLC35E2	three_prime_utr	neuron
1_1731295_AG_0	-	Alu	YES	YES	SLC35E2	three_prime_utr	neuron
1_1731315_AG_0	-	Alu	YES	YES	SLC35E2	three_prime_utr	neuron
1_1731325_AG_0	-	Alu	YES	YES	SLC35E2	three_prime_utr	neuron
1_1732190_AG_0	-	Alu	YES	YES	SLC35E2	three_prime_utr	neuron
1_3739760_AG_0	-	FALSE	NO	YES	TP73-AS1	intron	neuron
1_3813767_AG_0	-	Alu	NO	YES	CEP104	three_prime_utr	neuron
1_6251893_AG_0	-	Alu	NO	YES	GPR153	intron	neuron
1_6253313_AG_0	-	Alu	NO	YES	GPR153	intron	neuron
1_6253314_AG_0	-	Alu	NO	YES	GPR153	intron	neuron
1_6522293_AG_0	-	Alu	NO	YES	NOL9	three_prime_utr	neuron
1_6522467_AG_0	-	Alu	NO	YES	NOL9	three_prime_utr	neuron
1_6523467_AG_0	-	Alu	NO	YES	NOL9	three_prime_utr	neuron
1_8546128_AG_0	-	Alu	NO	YES	RERE	intron	neuron
1_8580898_AG_0	-	Alu	NO	YES	RERE	intron	neuron
1_9266898_AG_1	+	Alu	NO	YES	H6PD	three_prime_utr	neuron
1_9927426_AG_0	-	Alu	YES	YES	LZIC	intron	neuron
1_9927907_AG_0	-	Alu	YES	YES	LZIC	intron	neuron
1_9927952_AG_0	-	Alu	YES	YES	LZIC	intron	neuron
1_9928633_AG_0	-	Alu	YES	YES	LZIC	intron	neuron
1_10380620_AG_1	+	Alu	YES	YES	KIF1B	three_prime_utr	neuron
1_10389733_AG_1	+	Alu	NO	YES			neuron
1_10457219_AG_0	-	Alu	YES	YES	DFFA	three_prime_utr	neuron
1_10457980_AG_0	-	Alu	YES	YES	DFFA	three_prime_utr	neuron
1_10459831_AG_0	-	Alu	YES	YES	DFFA	three_prime_utr	neuron
1_10459853_AG_0	-	Alu	NO	YES	DFFA	three_prime_utr	neuron
1_10460321_AG_0	-	Alu	YES	YES	DFFA	three_prime_utr	neuron
1_10460382_AG_0	-	Alu	NO	YES	DFFA	three_prime_utr	neuron
1_10460762_AG_0	-	Alu	NO	YES	DFFA	three_prime_utr	neuron
1_10461143_AG_0	-	Alu	YES	YES	DFFA	three_prime_utr	neuron
1_10461181_AG_0	-	Alu	NO	YES	DFFA	three_prime_utr	neuron
1_11021885_AG_1	+	Alu	YES	YES	TARDBP	intron	neuron
1_11028166_AG_1	+	Alu	YES	YES	AL109811.4	intron	neuron
1_11028205_AG_1	+	Alu	YES	YES	AL109811.4	intron	neuron
1_11029756_AG_1	+	Alu	YES	YES	AL109811.4	three_prime_utr	neuron
1_11029768_AG_1	+	Alu	YES	YES	AL109811.4	three_prime_utr	neuron
1_11029778_AG_1	+	Alu	YES	YES	AL109811.4	three_prime_utr	neuron
1_11721806_AG_1	+	Alu	YES	NO	DRAXIN	three_prime_utr	neuron
1_11721975_AG_1	+	Alu	YES	NO	DRAXIN	three_prime_utr	neuron
1_11722927_AG_1	+	Alu	YES	YES	DRAXIN	three_prime_utr	neuron
1_11722944_AG_1	+	Alu	YES	YES	DRAXIN	three_prime_utr	neuron
1_11725236_AG_1	+	Alu	NO	YES	DRAXIN	three_prime_utr	neuron
1_19260007_AG_1	+	Alu	YES	YES	MRTO4	three_prime_utr	neuron
1_19293633_AG_0	-	Alu	NO	YES			neuron
1_19298584_AG_0	-	Alu	NO	YES			neuron
1_19298595_AG_0	-	Alu	NO	YES			neuron
1_19298720_AG_0	-	Alu	YES	YES			neuron
1_19298721_AG_0	-	Alu	NO	YES			neuron
1_19301930_AG_0	-	Alu	YES	YES			neuron
1_19329136_AG_1	+	Alu	YES	YES	PQLC2	three_prime_utr	neuron
1_20652097_AG_0	-	Alu	NO	YES	DDOST	three_prime_utr	neuron
1_20755311_AG_0	-	Alu	NO	YES	HP1BP3	intron	neuron
1_20756758_AG_0	-	Alu	YES	YES	HP1BP3	intron	neuron
1_20775406_AG_0	-	Rep	YES	YES	HP1BP3	intron	neuron
1_21145560_AG_0	-	Rep	NO	YES	EIF4G3	intron	neuron
1_26876353_AG_0	-	Alu	NO	YES	GPN2	three_prime_utr	neuron
1_26878673_AG_0	-	Alu	NO	YES	GPN2	three_prime_utr	neuron
1_26878733_AG_0	-	Alu	YES	YES	GPN2	three_prime_utr	neuron
1_28498825_AG_1	+	Alu	NO	YES	PHACTR4	three_prime_utr	neuron
1_28498858_AG_1	+	Alu	YES	YES	PHACTR4	three_prime_utr	neuron
1_28509422_AG_1	+	Alu	YES	YES	RCC1	intron	neuron
1_28509425_AG_1	+	Alu	YES	YES	RCC1	intron	neuron
1_32674346_AG_1	+	Alu	YES	YES	RBBP4	intron	neuron
1_32676114_AG_1	+	Alu	NO	YES	RBBP4	intron	neuron
1_32676150_AG_1	+	Alu	NO	YES	RBBP4	intron	neuron
1_32682314_AG_1	+	Alu	YES	YES	RBBP4	three_prime_utr	neuron
1_32682327_AG_1	+	Alu	YES	YES	RBBP4	three_prime_utr	neuron
1_32682517_AG_1	+	Alu	YES	YES	RBBP4	three_prime_utr	neuron
1_32682595_AG_1	+	Alu	YES	YES	RBBP4	three_prime_utr	neuron
1_32682613_AG_1	+	Alu	NO	YES	RBBP4	three_prime_utr	neuron
1_32682615_AG_1	+	Alu	YES	YES	RBBP4	three_prime_utr	neuron
1_32682681_AG_1	+	Alu	YES	YES	RBBP4	three_prime_utr	neuron
1_32682686_AG_1	+	Alu	YES	YES	RBBP4	three_prime_utr	neuron
1_32682766_CG_1	+	Alu	YES	NO	RBBP4	three_prime_utr	neuron
1_32683022_AG_1	+	Alu	YES	YES	RBBP4	three_prime_utr	neuron
1_32683090_AG_1	+	Alu	YES	YES	RBBP4	three_prime_utr	neuron
1_32683139_AG_1	+	Alu	YES	YES	RBBP4	three_prime_utr	neuron
1_32683162_AG_1	+	Alu	YES	YES	RBBP4	three_prime_utr	neuron
1_32683842_AG_1	+	Alu	YES	YES	RBBP4	three_prime_utr	neuron
1_32683907_AG_1	+	Alu	YES	YES	RBBP4	three_prime_utr	neuron
1_35602694_AG_0	-	Alu	YES	YES	PSMB2	three_prime_utr	neuron
1_35602768_AG_0	-	Alu	YES	YES	PSMB2	three_prime_utr	neuron
1_36063818_AG_1	+	Alu	YES	YES	AGO3	three_prime_utr	neuron
1_36063861_AG_1	+	Alu	YES	YES	AGO3	three_prime_utr	neuron
1_36063874_AG_1	+	Alu	NO	YES	AGO3	three_prime_utr	neuron
1_36066341_AG_1	+	Alu	NO	YES	AGO3	three_prime_utr	neuron
1_36066440_AG_1	+	Alu	NO	YES	AGO3	three_prime_utr	neuron
1_36069162_AG_1	+	Alu	YES	YES	AGO3	three_prime_utr	neuron
1_36069173_AG_1	+	Alu	YES	YES	AGO3	three_prime_utr	neuron
1_36069181_AG_1	+	Alu	YES	YES	AGO3	three_prime_utr	neuron
1_36069221_AG_1	+	Alu	YES	YES	AGO3	three_prime_utr	neuron
1_36069339_AG_1	+	Alu	NO	YES	AGO3	three_prime_utr	neuron
1_36069937_AG_1	+	Alu	YES	YES	AGO3	three_prime_utr	neuron
1_36069958_AG_1	+	Alu	YES	YES	AGO3	three_prime_utr	neuron
1_36069959_AG_1	+	Alu	NO	YES	AGO3	three_prime_utr	neuron
1_37491270_AG_0	-	Alu	YES	YES			neuron
1_39546877_AG_0	-	Alu	NO	YES	PPIEL	intron	neuron
1_42781444_AG_1	+	Alu	NO	YES	AC098484.3	intron	neuron
1_45609932_AG_1	+	Alu	YES	YES	NASP	intron	neuron
1_45610790_AG_1	+	Alu	YES	YES	NASP	intron	neuron
1_45610795_AG_1	+	Alu	YES	YES	NASP	intron	neuron
1_45610796_AG_1	+	Alu	YES	YES	NASP	intron	neuron
1_45610809_AG_1	+	Alu	YES	YES	NASP	intron	neuron
1_45610828_AG_1	+	Alu	NO	YES	NASP	intron	neuron
1_45610845_AG_1	+	Alu	NO	YES	NASP	intron	neuron
1_45610861_AG_1	+	Alu	YES	YES	NASP	intron	neuron
1_45610970_AG_1	+	Alu	YES	YES	NASP	intron	neuron
1_45699736_AG_0	-	Alu	NO	YES	IPP	three_prime_utr	neuron
1_52442092_AG_0	-	Alu	YES	YES	ZCCHC11	intron	neuron
1_52823190_AG_1	+	Rep	YES	YES	ZYG11B	three_prime_utr	neuron
1_52824087_AG_1	+	Alu	YES	YES	ZYG11B	three_prime_utr	neuron
1_52824180_AG_1	+	Alu	YES	YES	ZYG11B	three_prime_utr	neuron
1_52825736_AG_1	+	Alu	YES	YES	ZYG11B	three_prime_utr	neuron
1_52825753_AG_1	+	Alu	YES	YES	ZYG11B	three_prime_utr	neuron
1_52825762_AG_1	+	Alu	YES	YES	ZYG11B	three_prime_utr	neuron
1_66280944_AG_1	+	FALSE	NO	YES	PDE4B	intron	neuron
1_77950221_AG_0	-	Alu	NO	YES	FUBP1	intron	neuron
1_77950264_AG_0	-	Alu	NO	YES	FUBP1	intron	neuron
1_91013172_AG_0	-	Alu	NO	YES	ZNF644	intron	neuron
1_91021276_AT_0	-	FALSE	NO	NO	ZNF644	five_prime_utr	neuron
1_92397127_AG_1	+	Alu	NO	YES	RPAP2	three_prime_utr	neuron
1_92397151_AG_1	+	Alu	YES	YES	RPAP2	three_prime_utr	neuron
1_92397207_AG_1	+	Alu	NO	YES	RPAP2	three_prime_utr	neuron
1_92397269_AG_1	+	Alu	YES	YES	RPAP2	three_prime_utr	neuron
1_93337979_AG_0	-	Alu	NO	YES	CCDC18-AS1	intron	neuron
1_93503174_AG_1	+	Rep	YES	NO	FNBP1L	intron	neuron
1_93504445_AG_1	+	Rep	YES	NO	FNBP1L	intron	neuron
1_93542155_AG_1	+	Alu	NO	YES	FNBP1L	intron	neuron
1_93542864_AG_1	+	Alu	YES	YES	FNBP1L	intron	neuron
1_96800587_AG_1	+	Alu	NO	YES	PTBP2	intron	neuron
1_96800613_AG_1	+	Alu	NO	YES	PTBP2	intron	neuron
1_100024440_AG_1	+	Alu	YES	YES	SLC35A3	three_prime_utr	neuron
1_109063527_AG_0	-	Alu	YES	YES	TAF13	intron	neuron
1_109063550_AG_0	-	Alu	YES	YES	TAF13	intron	neuron
1_109063609_AG_0	-	Alu	NO	YES	TAF13	intron	neuron
1_111900052_AG_0	-	FALSE	NO	YES	KCND3	intron	neuron
1_111900061_AG_0	-	FALSE	NO	YES	KCND3	intron	neuron
1_113129994_AG_1	+	Alu	YES	YES	LRIG2	three_prime_utr	neuron
1_113130000_AG_1	+	Alu	YES	YES	LRIG2	three_prime_utr	neuron
1_113130148_AG_1	+	Alu	NO	YES	LRIG2	three_prime_utr	neuron
1_113131024_AG_1	+	Alu	YES	YES	LRIG2	three_prime_utr	neuron
1_113131031_AG_1	+	Alu	NO	YES	LRIG2	three_prime_utr	neuron
1_113716577_AG_0	-	Alu	YES	YES	PHTF1	intron	neuron
1_117442327_TG_1	+	FALSE	YES	NO	MAN1A2	intron	neuron
1_120472059_AG_0	-	Alu	YES	NO			neuron
1_120832933_AG_1	+	FALSE	YES	NO	NBPF26	CDS	neuron
1_120833758_TG_1	+	FALSE	NO	NO	NBPF26	CDS	neuron
1_145745394_AG_0	-	Alu	YES	YES	RNF115	three_prime_utr	neuron
1_145745519_AG_0	-	Alu	YES	YES	RNF115	three_prime_utr	neuron
1_145745521_AG_0	-	Alu	YES	YES	RNF115	three_prime_utr	neuron
1_145745554_AG_0	-	Alu	YES	YES	RNF115	three_prime_utr	neuron
1_145921980_AG_0	-	Alu	YES	YES	RBM8A	three_prime_utr	neuron
1_145922041_AG_0	-	Alu	YES	YES	RBM8A	three_prime_utr	neuron
1_145922061_AG_0	-	Alu	YES	YES	RBM8A	three_prime_utr	neuron
1_145922142_AG_0	-	Alu	YES	YES	RBM8A	three_prime_utr	neuron
1_145922162_AG_0	-	Alu	YES	YES	RBM8A	three_prime_utr	neuron
1_145922167_AG_0	-	Alu	NO	YES	RBM8A	three_prime_utr	neuron
1_145923094_AG_0	-	Alu	YES	YES	RBM8A	three_prime_utr	neuron
1_145923101_AG_0	-	Alu	NO	YES	RBM8A	three_prime_utr	neuron
1_145923104_AG_0	-	Alu	YES	YES	RBM8A	three_prime_utr	neuron
1_145923130_AG_0	-	Alu	YES	YES	RBM8A	three_prime_utr	neuron
1_145925523_AG_0	-	Alu	YES	YES	RBM8A	three_prime_utr	neuron
1_146995600_AG_1	+	Rep	YES	YES	NBPF12	three_prime_utr	neuron
1_149054842_AG_0	-	FALSE	YES	YES	NBPF9	three_prime_utr	neuron
1_149054857_AG_0	-	FALSE	YES	YES	NBPF9	three_prime_utr	neuron
1_149054860_AG_0	-	FALSE	YES	YES	NBPF9	three_prime_utr	neuron
1_149903682_GA_0	-	FALSE	YES	NO	SV2A	three_prime_utr	neuron
1_150308768_AG_1	+	Alu	YES	YES	MRPS21	three_prime_utr	neuron
1_150309507_AG_1	+	Alu	YES	YES			neuron
1_150611888_AG_0	-	Alu	YES	YES	ENSA	intron	neuron
1_150614043_AG_0	-	Alu	YES	YES	ENSA	intron	neuron
1_150614451_AG_0	-	Alu	NO	YES	ENSA	intron	neuron
1_150615682_AG_0	-	Alu	NO	YES	ENSA	intron	neuron
1_150617914_AG_0	-	Alu	YES	YES	ENSA	intron	neuron
1_150617918_AG_0	-	Alu	YES	YES	ENSA	intron	neuron
1_150617962_AG_0	-	Alu	YES	YES	ENSA	intron	neuron
1_150620953_AG_0	-	Alu	YES	YES	ENSA	intron	neuron
1_150620954_AG_0	-	Alu	YES	YES	ENSA	intron	neuron
1_150620956_AG_0	-	Alu	YES	YES	ENSA	intron	neuron
1_150621385_AG_0	-	Alu	YES	YES	ENSA	three_prime_utr	neuron
1_150621411_AG_0	-	Alu	YES	YES	ENSA	three_prime_utr	neuron
1_150621414_AG_0	-	Alu	YES	YES	ENSA	three_prime_utr	neuron
1_150621482_AG_0	-	Alu	YES	YES	ENSA	three_prime_utr	neuron
1_150621549_AG_0	-	Alu	YES	YES	ENSA	three_prime_utr	neuron
1_150993381_AG_0	-	Alu	NO	YES			neuron
1_151442544_AG_0	-	Alu	NO	YES	POGZ	intron	neuron
1_151443592_AG_0	-	Alu	NO	YES	POGZ	intron	neuron
1_151446539_AG_0	-	Alu	NO	YES	POGZ	intron	neuron
1_151446559_AG_0	-	Alu	NO	YES	POGZ	intron	neuron
1_151446568_AG_0	-	Alu	NO	YES	POGZ	intron	neuron
1_151447151_AG_0	-	Alu	NO	YES	POGZ	intron	neuron
1_151447765_AG_0	-	Alu	YES	YES	POGZ	intron	neuron
1_151448361_AG_0	-	Alu	YES	YES	POGZ	intron	neuron
1_151448382_AG_0	-	Alu	NO	YES	POGZ	intron	neuron
1_151448419_AG_0	-	Alu	NO	YES	POGZ	intron	neuron
1_151448765_AG_0	-	Alu	NO	YES	POGZ	intron	neuron
1_151448782_AG_0	-	Alu	NO	YES	POGZ	intron	neuron
1_151450572_AG_0	-	Alu	NO	YES	POGZ	intron	neuron
1_151450598_AG_0	-	Alu	NO	YES	POGZ	intron	neuron
1_151450599_AG_0	-	Alu	NO	YES	POGZ	intron	neuron
1_151455024_AG_0	-	Alu	NO	YES	POGZ	five_prime_utr	neuron
1_153640246_AG_1	+	Alu	NO	YES	CHTOP	intron	neuron
1_153640297_AG_1	+	Alu	NO	YES	CHTOP	intron	neuron
1_155681537_AG_0	-	Alu	NO	YES	YY1AP1	intron	neuron
1_155726169_AG_1	+	Alu	NO	YES	DAP3	intron	neuron
1_155881829_AG_1	+	Alu	YES	YES	SYT11	three_prime_utr	neuron
1_155883290_TC_1	+	Alu	NO	NO	SYT11	three_prime_utr	neuron
1_156112155_AG_1	+	Alu	NO	YES	LMNA	intron	neuron
1_156112159_AG_1	+	Alu	NO	YES	LMNA	intron	neuron
1_156404723_AG_0	-	Alu	NO	YES	C1orf61	intron	neuron
1_156404767_AG_0	-	Alu	NO	YES	C1orf61	intron	neuron
1_156404834_AG_0	-	Alu	NO	YES	C1orf61	intron	neuron
1_156404902_AG_0	-	Alu	NO	YES	C1orf61	intron	neuron
1_156410035_AG_0	-	Alu	NO	YES	C1orf61	intron	neuron
1_156410036_AG_0	-	Alu	NO	YES	C1orf61	intron	neuron
1_156411685_AG_0	-	Alu	YES	YES	C1orf61	intron	neuron
1_156411701_AG_0	-	Alu	NO	YES	C1orf61	intron	neuron
1_156411791_AG_0	-	Alu	NO	YES	C1orf61	intron	neuron
1_156800773_AT_1	+	FALSE	NO	NO	PRCC	three_prime_utr	neuron
1_160027071_AG_0	-	Alu	NO	YES	PIGM	three_prime_utr	neuron
1_160289593_GA_0	-	Alu	YES	NO	COPA	three_prime_utr	neuron
1_161366977_AG_1	+	Alu	YES	YES	SDHC	three_prime_utr	neuron
1_161367027_AG_1	+	Alu	YES	YES	SDHC	three_prime_utr	neuron
1_164590026_AG_1	+	Alu	NO	YES	PBX1	intron	neuron
1_164590869_AG_1	+	Alu	NO	YES	PBX1	intron	neuron
1_164604155_AG_1	+	Alu	YES	YES	PBX1	intron	neuron
1_164621128_AG_1	+	Alu	NO	YES	PBX1	intron	neuron
1_164652122_AG_1	+	Alu	NO	NO	PBX1	intron	neuron
1_164652197_AG_1	+	Alu	YES	YES	PBX1	intron	neuron
1_164652200_AG_1	+	Alu	YES	YES	PBX1	intron	neuron
1_164683855_AG_1	+	Alu	NO	YES	PBX1	intron	neuron
1_164683888_AG_1	+	Alu	NO	YES	PBX1	intron	neuron
1_164684046_AG_1	+	Alu	NO	YES	PBX1	intron	neuron
1_178109921_AG_1	+	Alu	NO	YES	RASAL2	intron	neuron
1_179074965_AG_1	+	Alu	YES	YES	FAM20B	three_prime_utr	neuron
1_179101511_AG_0	-	Alu	YES	YES	ABL2	three_prime_utr	neuron
1_179877323_AG_0	-	Alu	YES	YES	TOR1AIP2	five_prime_utr	neuron
1_182863970_AG_1	+	Alu	NO	YES	DHX9	intron	neuron
1_182864281_AG_1	+	Alu	YES	YES	DHX9	intron	neuron
1_201877291_AG_1	+	Alu	NO	YES	IPO9	three_prime_utr	neuron
1_201877355_AG_1	+	Alu	NO	YES	IPO9	three_prime_utr	neuron
1_202582713_AG_1	+	Alu	YES	YES	PPP1R12B	three_prime_utr	neuron
1_202582719_AG_1	+	Alu	NO	YES	PPP1R12B	three_prime_utr	neuron
1_202582725_AG_1	+	Alu	NO	NO	PPP1R12B	three_prime_utr	neuron
1_202582738_AG_1	+	Alu	NO	YES	PPP1R12B	three_prime_utr	neuron
1_202582778_AG_1	+	Alu	YES	YES	PPP1R12B	three_prime_utr	neuron
1_202879253_AG_0	-	Alu	NO	YES	RABIF	three_prime_utr	neuron
1_203795825_TG_1	+	FALSE	NO	NO	ZBED6	five_prime_utr	neuron
1_204534513_AG_1	+	Alu	NO	YES	MDM4	intron	neuron
1_204534536_AG_1	+	Alu	NO	YES	MDM4	intron	neuron
1_204534588_AG_1	+	Alu	NO	YES	MDM4	intron	neuron
1_204534591_AG_1	+	Alu	NO	YES	MDM4	intron	neuron
1_204534600_AG_1	+	Alu	NO	YES	MDM4	intron	neuron
1_204534605_AG_1	+	Alu	NO	YES	MDM4	intron	neuron
1_204535698_AG_1	+	Alu	NO	YES	MDM4	intron	neuron
1_204551104_AG_1	+	Alu	NO	YES	MDM4	three_prime_utr	neuron
1_204551122_AG_1	+	Alu	NO	YES	MDM4	three_prime_utr	neuron
1_204551146_AG_1	+	Alu	YES	YES	MDM4	three_prime_utr	neuron
1_204551314_AG_1	+	Alu	YES	YES	MDM4	three_prime_utr	neuron
1_204555786_AG_1	+	Alu	NO	YES	MDM4	three_prime_utr	neuron
1_204555822_AG_1	+	Alu	YES	YES	MDM4	three_prime_utr	neuron
1_204556451_AG_1	+	Alu	YES	YES	MDM4	three_prime_utr	neuron
1_204556463_AG_1	+	Alu	YES	YES	MDM4	three_prime_utr	neuron
1_204556465_AG_1	+	Alu	YES	YES	MDM4	three_prime_utr	neuron
1_204556501_AG_1	+	Alu	YES	YES	MDM4	three_prime_utr	neuron
1_204556513_AG_1	+	Alu	YES	YES	MDM4	three_prime_utr	neuron
1_204556521_AG_1	+	Alu	YES	YES	MDM4	three_prime_utr	neuron
1_204556616_AG_1	+	Alu	YES	YES	MDM4	three_prime_utr	neuron
1_204556653_AG_1	+	Alu	YES	YES	MDM4	three_prime_utr	neuron
1_204557483_AG_1	+	Alu	YES	YES	MDM4	three_prime_utr	neuron
1_204557503_AG_1	+	Alu	YES	YES	MDM4	three_prime_utr	neuron
1_204557521_AG_1	+	Alu	YES	YES	MDM4	three_prime_utr	neuron
1_204557532_AG_1	+	Alu	YES	YES	MDM4	three_prime_utr	neuron
1_204557624_AG_1	+	Alu	YES	YES	MDM4	three_prime_utr	neuron
1_204557667_AG_1	+	Alu	YES	YES	MDM4	three_prime_utr	neuron
1_204995064_AG_1	+	Alu	NO	YES	NFASC	intron	neuron
1_204995083_AG_1	+	Alu	NO	YES	NFASC	intron	neuron
1_205333191_AG_0	-	Alu	NO	YES			neuron
1_205334066_AG_0	-	Alu	NO	YES			neuron
1_205334106_AG_0	-	Alu	NO	YES			neuron
1_205335380_AG_0	-	Alu	NO	YES			neuron
1_205335410_AG_0	-	Alu	NO	YES			neuron
1_205350806_AG_0	-	Rep	NO	NO	KLHDC8A	intron	neuron
1_205353612_AG_0	-	Alu	NO	YES	KLHDC8A	intron	neuron
1_205353658_AG_0	-	Alu	NO	YES	KLHDC8A	intron	neuron
1_205353668_AG_0	-	Alu	NO	YES	KLHDC8A	intron	neuron
1_206386086_AG_1	+	Rep	NO	YES	SRGAP2	intron	neuron
1_206457153_AG_1	+	Rep	NO	YES	SRGAP2	intron	neuron
1_206457588_AG_1	+	FALSE	NO	YES	SRGAP2	intron	neuron
1_206457590_AG_1	+	FALSE	NO	YES	SRGAP2	intron	neuron
1_206457591_AG_1	+	FALSE	NO	YES	SRGAP2	intron	neuron
1_207768991_AG_1	+	Alu	YES	YES	CD46	intron	neuron
1_220057921_AG_0	-	Alu	YES	YES	BPNT1	three_prime_utr	neuron
1_220058145_AG_0	-	Alu	YES	YES	BPNT1	three_prime_utr	neuron
1_220058617_AG_0	-	Alu	YES	YES	BPNT1	three_prime_utr	neuron
1_220058640_AG_0	-	Alu	NO	YES	BPNT1	three_prime_utr	neuron
1_225786912_AG_1	+	Alu	YES	YES	SRP9	CDS	neuron
1_225786972_AG_1	+	Alu	YES	YES	SRP9	three_prime_utr	neuron
1_225787044_AG_1	+	Alu	YES	YES	SRP9	intron	neuron
1_225787046_AG_1	+	Alu	YES	YES	SRP9	intron	neuron
1_225788274_AG_1	+	Alu	YES	YES	SRP9	intron	neuron
1_225788288_AG_1	+	Alu	YES	YES	SRP9	intron	neuron
1_225788349_AG_1	+	Alu	YES	YES	SRP9	intron	neuron
1_225788358_AG_1	+	Alu	YES	YES	SRP9	intron	neuron
1_232490051_AG_0	-	Rep	NO	NO	SIPA1L2	intron	neuron
1_232490067_AG_0	-	Rep	NO	NO	SIPA1L2	intron	neuron
1_233058861_AG_0	-	Alu	NO	YES	PCNX2	intron	neuron
1_233058942_AG_0	-	Alu	NO	YES	PCNX2	intron	neuron
1_243158839_AG_0	-	Alu	YES	YES	CEP170	intron	neuron
1_243158904_AG_0	-	Alu	YES	YES	CEP170	intron	neuron
1_243158980_AG_0	-	Alu	YES	YES	CEP170	intron	neuron
1_243159029_AG_0	-	Alu	NO	YES	CEP170	intron	neuron
1_243159926_AG_0	-	Alu	YES	YES	CEP170	intron	neuron
1_243159967_AG_0	-	Alu	YES	YES	CEP170	intron	neuron
1_243159971_AG_0	-	Alu	YES	YES	CEP170	intron	neuron
1_243159982_AG_0	-	Alu	YES	YES	CEP170	intron	neuron
1_243160061_AG_0	-	Alu	YES	YES	CEP170	intron	neuron
1_243161240_AG_0	-	Alu	YES	YES	CEP170	intron	neuron
1_243161264_AG_0	-	Alu	YES	YES	CEP170	intron	neuron
1_243161567_AG_0	-	Alu	YES	YES	CEP170	intron	neuron
1_243161580_AG_0	-	Alu	YES	YES	CEP170	intron	neuron
1_243165004_GA_0	-	FALSE	YES	NO	CEP170	CDS	neuron
1_10461197_AG_0	-	Alu	NO	YES	DFFA	three_prime_utr	neuron
1_11721809_AG_1	+	Alu	NO	NO	DRAXIN	three_prime_utr	neuron
1_32682770_AC_1	+	Alu	NO	NO	RBBP4	three_prime_utr	neuron
1_45609940_AG_1	+	Alu	YES	YES	NASP	intron	neuron
1_96798286_AG_1	+	Alu	NO	YES	PTBP2	intron	neuron
1_204534653_AG_1	+	Alu	NO	YES	MDM4	intron	neuron
1_204535803_AG_1	+	Alu	NO	YES	MDM4	intron	neuron
1_204556519_AG_1	+	Alu	YES	YES	MDM4	three_prime_utr	neuron
2_8742239_AG_0	-	Alu	YES	NO	KIDINS220	intron	neuron
2_20266251_AG_0	-	Alu	YES	NO	PUM2	intron	neuron
2_20266399_AG_0	-	Alu	NO	NO	PUM2	intron	neuron
2_20271387_AG_0	-	Alu	YES	NO	PUM2	intron	neuron
2_20271478_AG_0	-	Alu	YES	NO	PUM2	intron	neuron
2_20271481_AG_0	-	Alu	NO	NO	PUM2	intron	neuron
2_20271967_AG_0	-	Alu	YES	NO	PUM2	intron	neuron
2_20272047_AG_0	-	Alu	YES	NO	PUM2	intron	neuron
2_20272083_AG_0	-	Alu	YES	NO	PUM2	intron	neuron
2_24531318_AG_1	+	Rep	NO	NO	NCOA1	intron	neuron
2_31861023_AG_0	-	Alu	YES	NO			neuron
2_32307656_AG_1	+	Alu	YES	NO	YIPF4	three_prime_utr	neuron
2_32307672_AG_1	+	Alu	YES	NO	YIPF4	three_prime_utr	neuron
2_32307740_AG_1	+	Alu	YES	NO	YIPF4	three_prime_utr	neuron
2_32307741_AG_1	+	Alu	YES	NO	YIPF4	three_prime_utr	neuron
2_32308464_AG_1	+	Alu	YES	NO	YIPF4	three_prime_utr	neuron
2_32308485_AG_1	+	Alu	YES	NO	YIPF4	three_prime_utr	neuron
2_32308549_AG_1	+	Alu	NO	NO	YIPF4	three_prime_utr	neuron
2_32308558_AG_1	+	Alu	YES	NO	YIPF4	three_prime_utr	neuron
2_32310623_AG_1	+	Alu	YES	NO	YIPF4	three_prime_utr	neuron
2_32310697_AG_1	+	Alu	YES	NO	YIPF4	three_prime_utr	neuron
2_32310728_AG_1	+	Alu	YES	NO	YIPF4	three_prime_utr	neuron
2_32310796_AG_1	+	Alu	NO	NO	YIPF4	three_prime_utr	neuron
2_32312935_AG_1	+	Alu	NO	NO	YIPF4	three_prime_utr	neuron
2_37100519_AG_0	-	FALSE	YES	NO	EIF2AK2	three_prime_utr	neuron
2_37100891_AG_0	-	FALSE	YES	NO	EIF2AK2	three_prime_utr	neuron
2_37100932_AG_0	-	FALSE	YES	NO	EIF2AK2	three_prime_utr	neuron
2_37100939_AG_0	-	FALSE	YES	NO	EIF2AK2	three_prime_utr	neuron
2_37100954_AG_0	-	FALSE	YES	NO	EIF2AK2	three_prime_utr	neuron
2_37102071_AG_0	-	Alu	YES	NO	EIF2AK2	three_prime_utr	neuron
2_37102095_AG_0	-	Alu	YES	NO	EIF2AK2	three_prime_utr	neuron
2_37102140_AG_0	-	Alu	YES	NO	EIF2AK2	three_prime_utr	neuron
2_37102164_AG_0	-	Alu	YES	NO	EIF2AK2	three_prime_utr	neuron
2_37102204_AG_0	-	Alu	YES	NO	EIF2AK2	three_prime_utr	neuron
2_37104471_AG_0	-	Alu	YES	NO	EIF2AK2	three_prime_utr	neuron
2_37104502_AG_0	-	Alu	YES	NO	EIF2AK2	three_prime_utr	neuron
2_37104607_AG_0	-	Alu	YES	NO	EIF2AK2	three_prime_utr	neuron
2_39284264_AG_0	-	Alu	YES	NO	MAP4K3	intron	neuron
2_39285091_AG_0	-	Alu	NO	NO	MAP4K3	intron	neuron
2_44223079_AG_1	+	Alu	YES	NO	PPM1B	intron	neuron
2_44223084_AG_1	+	Alu	YES	NO	PPM1B	intron	neuron
2_44228421_AG_1	+	Alu	YES	NO	PPM1B	intron	neuron
2_44318228_AG_0	-	Alu	YES	NO	SLC3A1	three_prime_utr	neuron
2_44318372_AG_0	-	Alu	NO	NO	SLC3A1	three_prime_utr	neuron
2_50234378_AG_0	-	Alu	YES	NO	NRXN1	intron	neuron
2_50357165_AG_0	-	Alu	YES	NO	NRXN1	intron	neuron
2_50451091_AG_0	-	Alu	YES	NO	NRXN1	intron	neuron
2_50451105_AG_0	-	Alu	YES	NO	NRXN1	intron	neuron
2_50451228_AG_0	-	Alu	YES	NO	NRXN1	intron	neuron
2_50599022_AG_0	-	Alu	YES	NO	NRXN1	intron	neuron
2_50599045_AG_0	-	Alu	NO	NO	NRXN1	intron	neuron
2_50599053_AG_0	-	Alu	NO	NO	NRXN1	intron	neuron
2_50613749_AG_0	-	Alu	YES	NO	NRXN1	intron	neuron
2_50736485_AG_0	-	Rep	NO	NO	NRXN1	intron	neuron
2_50768506_AG_0	-	Alu	NO	NO	NRXN1	intron	neuron
2_50782370_AG_0	-	Alu	NO	NO	NRXN1	intron	neuron
2_50788211_AG_0	-	Alu	YES	NO	NRXN1	intron	neuron
2_50802275_AG_0	-	Alu	YES	NO	NRXN1	intron	neuron
2_50844925_AG_0	-	Alu	NO	NO	NRXN1	intron	neuron
2_50844929_AG_0	-	Alu	NO	NO	NRXN1	intron	neuron
2_50845004_AG_0	-	Alu	NO	NO	NRXN1	intron	neuron
2_50861275_AG_0	-	Alu	NO	NO	NRXN1	intron	neuron
2_50862102_AG_0	-	Alu	NO	NO	NRXN1	intron	neuron
2_50862119_AG_0	-	Alu	YES	NO	NRXN1	intron	neuron
2_50862171_AG_0	-	Alu	NO	NO	NRXN1	intron	neuron
2_50872852_AG_0	-	Alu	YES	NO	NRXN1	intron	neuron
2_50910983_AG_0	-	FALSE	YES	NO	NRXN1	intron	neuron
2_50911030_AG_0	-	FALSE	YES	NO	NRXN1	intron	neuron
2_50911035_AG_0	-	FALSE	YES	NO	NRXN1	intron	neuron
2_50911036_AG_0	-	FALSE	YES	NO	NRXN1	intron	neuron
2_50911053_AG_0	-	FALSE	YES	NO	NRXN1	intron	neuron
2_50911056_AG_0	-	FALSE	YES	NO	NRXN1	intron	neuron
2_50911116_AG_0	-	Rep	YES	NO	NRXN1	intron	neuron
2_50911152_AG_0	-	Rep	YES	NO	NRXN1	intron	neuron
2_50911160_AG_0	-	Rep	YES	NO	NRXN1	intron	neuron
2_50911172_AG_0	-	FALSE	YES	NO	NRXN1	intron	neuron
2_50912408_AG_0	-	Rep	YES	NO	NRXN1	intron	neuron
2_50912409_AG_0	-	Rep	YES	NO	NRXN1	intron	neuron
2_50912426_AG_0	-	Rep	YES	NO	NRXN1	intron	neuron
2_50912527_AG_0	-	FALSE	YES	NO	NRXN1	intron	neuron
2_50912543_AG_0	-	FALSE	YES	NO	NRXN1	intron	neuron
2_50912551_AG_0	-	FALSE	YES	NO	NRXN1	intron	neuron
2_50912558_AG_0	-	FALSE	YES	NO	NRXN1	intron	neuron
2_53871763_AG_0	-	Alu	NO	NO	PSME4	intron	neuron
2_53871766_AG_0	-	Alu	NO	NO	PSME4	intron	neuron
2_53871770_AG_0	-	Alu	NO	NO	PSME4	intron	neuron
2_53871931_AG_0	-	Alu	NO	NO	PSME4	intron	neuron
2_53874060_AG_0	-	Alu	NO	NO	PSME4	intron	neuron
2_53918587_AG_0	-	Alu	NO	NO	PSME4	intron	neuron
2_54668698_TA_1	+	FALSE	NO	NO	SPTBN1	three_prime_utr	neuron
2_54979266_AG_0	-	Alu	YES	NO	RTN4	intron	neuron
2_54979344_AG_0	-	Alu	YES	NO	RTN4	intron	neuron
2_55220021_AG_0	-	Alu	NO	NO	CLHC1	intron	neuron
2_55220024_AG_0	-	Alu	NO	NO	CLHC1	intron	neuron
2_55296940_AG_0	-	Alu	YES	NO	CCDC88A	intron	neuron
2_55296991_AG_0	-	Alu	YES	NO	CCDC88A	intron	neuron
2_55296998_AG_0	-	Alu	YES	NO	CCDC88A	intron	neuron
2_55297020_AG_0	-	Alu	YES	NO	CCDC88A	intron	neuron
2_55297062_AG_0	-	Alu	YES	NO	CCDC88A	intron	neuron
2_55297072_AG_0	-	Alu	YES	NO	CCDC88A	intron	neuron
2_55297154_AG_0	-	Alu	YES	NO	CCDC88A	intron	neuron
2_55297548_AG_0	-	Alu	YES	NO	CCDC88A	intron	neuron
2_55297575_AG_0	-	Alu	YES	NO	CCDC88A	intron	neuron
2_55297605_AG_0	-	Alu	NO	NO	CCDC88A	intron	neuron
2_55297612_AG_0	-	Alu	YES	NO	CCDC88A	intron	neuron
2_55297623_AG_0	-	Alu	YES	NO	CCDC88A	intron	neuron
2_55297638_AG_0	-	Alu	YES	NO	CCDC88A	intron	neuron
2_55298812_AG_0	-	Alu	NO	NO	CCDC88A	intron	neuron
2_55299121_AG_0	-	Alu	NO	NO	CCDC88A	intron	neuron
2_55300648_AG_0	-	Alu	NO	NO	CCDC88A	intron	neuron
2_55329845_AG_0	-	Alu	NO	NO	CCDC88A	intron	neuron
2_55329851_AG_0	-	Alu	NO	NO	CCDC88A	intron	neuron
2_55329857_AG_0	-	Alu	NO	NO	CCDC88A	intron	neuron
2_55329993_AG_0	-	Alu	NO	NO	CCDC88A	intron	neuron
2_55330007_AG_0	-	Alu	NO	NO	CCDC88A	intron	neuron
2_55330411_AG_0	-	Alu	NO	NO	CCDC88A	intron	neuron
2_55330426_AG_0	-	Alu	NO	NO	CCDC88A	intron	neuron
2_55332354_AG_0	-	Alu	NO	NO	CCDC88A	intron	neuron
2_55406089_AG_0	-	Alu	NO	NO	CCDC88A	CDS	neuron
2_61049713_AG_1	+	Alu	NO	NO	PEX13	three_prime_utr	neuron
2_61517366_AG_0	-	Alu	NO	NO	XPO1	intron	neuron
2_61517469_AG_0	-	Alu	NO	NO	XPO1	intron	neuron
2_69461663_AG_0	-	Alu	NO	NO	AAK1	three_prime_utr	neuron
2_69461769_AG_0	-	Alu	NO	NO	AAK1	three_prime_utr	neuron
2_69461770_AG_0	-	Alu	NO	NO	AAK1	three_prime_utr	neuron
2_69461771_AG_0	-	Alu	NO	NO	AAK1	three_prime_utr	neuron
2_69461856_AG_0	-	Alu	NO	NO	AAK1	three_prime_utr	neuron
2_69461859_AG_0	-	Alu	NO	NO	AAK1	three_prime_utr	neuron
2_69463445_AG_0	-	Alu	NO	NO	AAK1	three_prime_utr	neuron
2_70219515_AG_0	-	Alu	NO	NO	TIA1	intron	neuron
2_70219596_AG_0	-	Alu	NO	NO	TIA1	intron	neuron
2_70219599_AG_0	-	Alu	NO	NO	TIA1	intron	neuron
2_70223456_AG_0	-	Alu	NO	NO	TIA1	intron	neuron
2_70223520_AG_0	-	Alu	NO	NO	TIA1	intron	neuron
2_70702876_AG_0	-	Alu	YES	NO	ADD2	intron	neuron
2_71374878_AG_1	+	Alu	NO	NO	ZNF638	intron	neuron
2_71374881_AG_1	+	Alu	NO	NO	ZNF638	intron	neuron
2_71379779_AG_1	+	Rep	NO	NO	ZNF638	intron	neuron
2_71386948_AG_1	+	Alu	YES	NO	ZNF638	intron	neuron
2_71387591_AG_1	+	Alu	YES	NO	ZNF638	intron	neuron
2_71387592_AG_1	+	Alu	YES	NO	ZNF638	intron	neuron
2_72733119_GA_0	-	FALSE	YES	NO	EXOC6B	intron	neuron
2_74122894_AG_1	+	Alu	NO	NO	FNBP1P1	intron	neuron
2_75666843_AG_1	+	Rep	YES	NO	MRPL19	intron	neuron
2_76445234_AT_0	-	Rep	YES	NO	RN7SKP203	exon	neuron
2_79965739_AG_1	+	Alu	YES	NO	CTNNA2	intron	neuron
2_79966504_AG_1	+	Alu	YES	NO	CTNNA2	intron	neuron
2_79968499_AG_1	+	FALSE	YES	NO	CTNNA2	intron	neuron
2_79989593_AG_1	+	Alu	NO	NO	CTNNA2	intron	neuron
2_79993973_AG_1	+	Alu	NO	NO	CTNNA2	intron	neuron
2_79993997_AG_1	+	Alu	YES	NO	CTNNA2	intron	neuron
2_80022508_AG_1	+	Alu	NO	NO	CTNNA2	intron	neuron
2_80022511_AG_1	+	Alu	NO	NO	CTNNA2	intron	neuron
2_80022582_AG_1	+	Alu	NO	NO	CTNNA2	intron	neuron
2_80076925_AG_1	+	Alu	NO	NO	CTNNA2	intron	neuron
2_80077001_AG_1	+	Alu	NO	NO	CTNNA2	intron	neuron
2_80077524_AG_1	+	Rep	NO	NO	CTNNA2	intron	neuron
2_80113561_AG_1	+	Rep	YES	NO	CTNNA2	intron	neuron
2_80116184_AG_1	+	Rep	YES	NO	CTNNA2	intron	neuron
2_85302587_AC_1	+	FALSE	NO	NO	TCF7L1	CDS	neuron
2_85319342_AG_0	-	Alu	YES	NO	TGOLN2	three_prime_utr	neuron
2_85319351_AG_0	-	Alu	YES	NO	TGOLN2	three_prime_utr	neuron
2_85609818_AG_0	-	Alu	YES	NO	C2orf68	intron	neuron
2_85610232_AG_0	-	Alu	NO	NO	C2orf68	three_prime_utr	neuron
2_86022839_AG_0	-	Alu	NO	NO	POLR1A	three_prime_utr	neuron
2_86446873_AG_1	+	Alu	NO	NO	KDM3A	intron	neuron
2_86446875_AG_1	+	Alu	NO	NO	KDM3A	intron	neuron
2_86446945_AG_1	+	Alu	NO	NO	KDM3A	intron	neuron
2_89580201_AG_0	-	Alu	NO	NO	AC006453.2	intron	neuron
2_94190649_AG_0	-	Alu	NO	NO			neuron
2_95816489_AG_0	-	Rep	NO	NO			neuron
2_95825172_AG_0	-	Rep	YES	NO			neuron
2_95829561_AG_0	-	Rep	NO	NO			neuron
2_95829706_AG_0	-	Rep	YES	NO			neuron
2_95829729_AG_0	-	Rep	YES	NO			neuron
2_95829776_AG_0	-	Rep	NO	NO			neuron
2_95829816_AG_0	-	Rep	YES	NO			neuron
2_95829836_AG_0	-	Rep	YES	NO			neuron
2_95829880_AG_0	-	Rep	YES	NO			neuron
2_95829895_AG_0	-	Rep	YES	NO			neuron
2_95830111_AG_0	-	Rep	YES	NO			neuron
2_95830116_AG_0	-	Rep	YES	NO			neuron
2_95830136_AG_0	-	Rep	YES	NO			neuron
2_95830148_AG_0	-	Rep	YES	NO			neuron
2_95830680_AG_0	-	Rep	YES	NO			neuron
2_95830686_AG_0	-	Rep	YES	NO			neuron
2_95830691_AG_0	-	Rep	YES	NO			neuron
2_95830693_AG_0	-	Rep	NO	NO			neuron
2_95831104_AG_0	-	Rep	YES	NO			neuron
2_95831114_AG_0	-	Rep	NO	NO			neuron
2_95831131_AG_0	-	Rep	YES	NO			neuron
2_95831227_AG_0	-	Rep	YES	NO			neuron
2_95831241_AG_0	-	Rep	YES	NO			neuron
2_95831265_AG_0	-	Rep	YES	NO			neuron
2_95831269_AG_0	-	Rep	YES	NO			neuron
2_95831273_AG_0	-	Rep	YES	NO			neuron
2_95831274_AG_0	-	Rep	NO	NO			neuron
2_95831278_AG_0	-	Rep	YES	NO			neuron
2_95831639_AG_0	-	Rep	YES	NO			neuron
2_95831860_AG_0	-	Rep	YES	NO			neuron
2_95831913_AG_0	-	Rep	YES	NO			neuron
2_95834028_AG_0	-	Rep	NO	NO			neuron
2_95834127_AG_0	-	FALSE	NO	NO			neuron
2_95834443_AG_0	-	Rep	NO	NO			neuron
2_95834544_AG_0	-	Rep	NO	NO			neuron
2_95834583_AG_0	-	Rep	NO	NO			neuron
2_95834766_AG_0	-	Rep	NO	NO			neuron
2_95834892_AG_0	-	Rep	NO	NO			neuron
2_95834919_AG_0	-	Rep	NO	NO			neuron
2_95834932_AG_0	-	Rep	YES	NO			neuron
2_95836176_AG_0	-	Rep	YES	NO			neuron
2_95836297_AG_0	-	Rep	NO	NO			neuron
2_95836744_AG_0	-	Rep	YES	NO			neuron
2_95836792_AG_0	-	Rep	NO	NO			neuron
2_95836833_AG_0	-	Rep	YES	NO			neuron
2_95940061_AG_0	-	Alu	YES	NO	ANKRD36C	intron	neuron
2_97163242_AG_1	+	Alu	YES	NO	ANKRD36	intron	neuron
2_97271425_AG_1	+	Rep	NO	NO			neuron
2_97271430_AG_1	+	Rep	NO	NO			neuron
2_97271442_AG_1	+	Rep	NO	NO			neuron
2_97271453_AG_1	+	Rep	NO	NO			neuron
2_97436563_AG_0	-	Rep	NO	NO			neuron
2_97436581_AG_0	-	Rep	NO	NO			neuron
2_97490215_AG_0	-	Rep	NO	NO			neuron
2_97490241_AG_0	-	Rep	NO	NO			neuron
2_97490283_AG_0	-	Rep	NO	NO			neuron
2_97490374_AG_0	-	Rep	YES	NO			neuron
2_97490413_AG_0	-	Rep	NO	NO			neuron
2_99195984_AG_1	+	Alu	YES	NO	MRPL30	three_prime_utr	neuron
2_99196001_AG_1	+	Alu	YES	NO	MRPL30	three_prime_utr	neuron
2_99196345_AG_1	+	Alu	YES	NO	MRPL30	three_prime_utr	neuron
2_99196352_AG_1	+	Alu	YES	NO	MRPL30	three_prime_utr	neuron
2_99196380_AG_1	+	Alu	YES	NO	MRPL30	three_prime_utr	neuron
2_99196394_AG_1	+	Alu	YES	NO	MRPL30	three_prime_utr	neuron
2_99196434_AG_1	+	Alu	YES	NO	MRPL30	three_prime_utr	neuron
2_99196440_AG_1	+	Alu	YES	NO	MRPL30	three_prime_utr	neuron
2_99196515_AG_1	+	Alu	YES	NO	MRPL30	three_prime_utr	neuron
2_99196525_AG_1	+	Alu	YES	NO	MRPL30	three_prime_utr	neuron
2_99199767_AG_1	+	Alu	NO	NO	AC079447.1	intron	neuron
2_101008586_AG_1	+	Alu	YES	NO	RPL31	intron	neuron
2_101008691_AG_1	+	Alu	YES	NO	RPL31	intron	neuron
2_101008692_AG_1	+	Alu	YES	NO	RPL31	intron	neuron
2_101845468_AG_1	+	Rep	YES	NO	MAP4K4	intron	neuron
2_101845475_AG_1	+	Rep	YES	NO	MAP4K4	intron	neuron
2_101848068_AG_1	+	Rep	YES	NO	MAP4K4	intron	neuron
2_112576664_AG_1	+	Rep	YES	NO	POLR1B	three_prime_utr	neuron
2_113709846_AG_0	-	Alu	NO	NO	SLC35F5	intron	neuron
2_113709933_AG_0	-	Alu	NO	NO	SLC35F5	intron	neuron
2_113709980_AG_0	-	Alu	NO	NO	SLC35F5	intron	neuron
2_113710053_AG_0	-	Alu	YES	NO	SLC35F5	intron	neuron
2_113710509_AG_0	-	Alu	YES	NO	SLC35F5	intron	neuron
2_113712588_AG_0	-	Alu	NO	NO	SLC35F5	intron	neuron
2_121369139_AG_0	-	Rep	NO	NO	CLASP1	intron	neuron
2_121442572_AG_0	-	Alu	NO	NO	CLASP1	intron	neuron
2_121442576_AG_0	-	Alu	NO	NO	CLASP1	intron	neuron
2_127334967_AG_0	-	Alu	NO	NO	MAP3K2	intron	neuron
2_127843852_AG_0	-	Alu	YES	NO	POLR2D	three_prime_utr	neuron
2_127843890_AG_0	-	Alu	YES	NO	POLR2D	three_prime_utr	neuron
2_127845472_AG_0	-	Alu	YES	NO	POLR2D	three_prime_utr	neuron
2_127845504_AG_0	-	Alu	NO	NO	POLR2D	three_prime_utr	neuron
2_127845540_AG_0	-	Alu	NO	NO	POLR2D	three_prime_utr	neuron
2_127845557_AG_0	-	Alu	YES	NO	POLR2D	three_prime_utr	neuron
2_127845621_AG_0	-	Alu	YES	NO	POLR2D	three_prime_utr	neuron
2_128192924_AG_1	+	Alu	YES	NO	UGGT1	three_prime_utr	neuron
2_134128186_AG_1	+	Rep	NO	NO	MGAT5	intron	neuron
2_144409794_AG_0	-	Alu	YES	NO	ZEB2	intron	neuron
2_144409837_AG_0	-	Alu	YES	NO	ZEB2	intron	neuron
2_144409855_AG_0	-	Alu	YES	NO	ZEB2	intron	neuron
2_148040223_AG_1	+	Alu	NO	NO	MBD5	intron	neuron
2_148040268_AG_1	+	Alu	NO	NO	MBD5	intron	neuron
2_148040290_AG_1	+	Alu	NO	NO	MBD5	intron	neuron
2_148497426_AG_1	+	Alu	NO	NO	MBD5	intron	neuron
2_151477495_AG_1	+	Alu	YES	NO	RIF1	three_prime_utr	neuron
2_151477554_AG_1	+	Alu	YES	NO	RIF1	three_prime_utr	neuron
2_151477765_AG_1	+	Alu	YES	NO	RIF1	three_prime_utr	neuron
2_151477809_AG_1	+	Alu	YES	NO	RIF1	three_prime_utr	neuron
2_151477835_AG_1	+	Alu	YES	NO	RIF1	three_prime_utr	neuron
2_151478365_AG_1	+	Alu	YES	NO	RIF1	three_prime_utr	neuron
2_151478366_AG_1	+	Alu	YES	NO	RIF1	three_prime_utr	neuron
2_151478375_AG_1	+	Alu	YES	NO	RIF1	three_prime_utr	neuron
2_151478379_AG_1	+	Alu	YES	NO	RIF1	three_prime_utr	neuron
2_159335005_AG_0	-	Rep	NO	NO	BAZ2B	intron	neuron
2_159335011_AG_0	-	Rep	NO	NO	BAZ2B	intron	neuron
2_159437478_AG_0	-	Rep	NO	NO	BAZ2B	intron	neuron
2_170812034_AG_0	-	Alu	NO	NO			neuron
2_170855334_AG_1	+	Alu	NO	NO	GAD1	intron	neuron
2_170855335_AG_1	+	Alu	NO	NO	GAD1	intron	neuron
2_171698497_AG_1	+	Alu	YES	NO	DYNC1I2	intron	neuron
2_171698503_AG_1	+	Alu	NO	NO	DYNC1I2	intron	neuron
2_175924750_AG_0	-	Rep	YES	NO	LNPK	three_prime_utr	neuron
2_175926454_AG_0	-	Rep	YES	NO	LNPK	three_prime_utr	neuron
2_189774251_AG_0	-	Alu	NO	NO	ORMDL1	intron	neuron
2_196823430_AG_0	-	Alu	NO	NO			neuron
2_196838992_AG_0	-	Alu	NO	NO	PGAP1	three_prime_utr	neuron
2_196879179_AG_0	-	Rep	NO	NO	PGAP1	intron	neuron
2_196879188_AG_0	-	Rep	NO	NO	PGAP1	intron	neuron
2_196923129_TA_0	-	Rep	YES	NO	PGAP1	intron	neuron
2_196923132_CA_0	-	Rep	YES	NO	PGAP1	intron	neuron
2_196923134_GT_0	-	Rep	YES	NO	PGAP1	intron	neuron
2_200885271_AG_0	-	Alu	NO	NO	PPIL3	CDS	neuron
2_200977600_AG_0	-	Alu	YES	NO	FAM126B	three_prime_utr	neuron
2_200977756_AG_0	-	Alu	YES	NO	FAM126B	three_prime_utr	neuron
2_200977769_AG_0	-	Alu	YES	NO	FAM126B	three_prime_utr	neuron
2_201164004_AG_1	+	Alu	NO	NO	CFLAR	three_prime_utr	neuron
2_202879513_AG_0	-	Alu	YES	NO	WDR12	three_prime_utr	neuron
2_202879517_AG_0	-	Alu	YES	NO	WDR12	three_prime_utr	neuron
2_203301533_AG_1	+	Alu	NO	NO	CYP20A1	intron	neuron
2_203302427_AG_1	+	Alu	NO	NO	CYP20A1	intron	neuron
2_203302473_AG_1	+	Alu	NO	NO	CYP20A1	intron	neuron
2_203303756_AG_1	+	Alu	NO	NO	CYP20A1	intron	neuron
2_203304856_AG_1	+	Alu	NO	NO	CYP20A1	intron	neuron
2_203429636_AG_1	+	Alu	NO	NO	ABI2	three_prime_utr	neuron
2_206117111_AG_0	-	Alu	YES	NO	NDUFS1	three_prime_utr	neuron
2_206117132_AG_0	-	Alu	YES	NO	NDUFS1	three_prime_utr	neuron
2_206117150_AG_0	-	Alu	YES	NO	NDUFS1	three_prime_utr	neuron
2_206117172_AG_0	-	Alu	YES	NO	NDUFS1	three_prime_utr	neuron
2_206117531_AG_0	-	Alu	YES	NO	NDUFS1	three_prime_utr	neuron
2_206117533_AG_0	-	Alu	YES	NO	NDUFS1	three_prime_utr	neuron
2_206117617_AG_0	-	Alu	YES	NO	NDUFS1	three_prime_utr	neuron
2_206117634_AG_0	-	Alu	YES	NO	NDUFS1	three_prime_utr	neuron
2_206118408_AG_0	-	Alu	YES	NO	NDUFS1	three_prime_utr	neuron
2_206118543_AG_0	-	Alu	YES	NO	NDUFS1	three_prime_utr	neuron
2_206118544_AG_0	-	Alu	YES	NO	NDUFS1	three_prime_utr	neuron
2_206118717_AG_0	-	Alu	YES	NO	NDUFS1	three_prime_utr	neuron
2_206119050_AG_0	-	Alu	YES	NO	NDUFS1	three_prime_utr	neuron
2_206121522_AG_0	-	Alu	YES	NO	NDUFS1	three_prime_utr	neuron
2_206122212_AG_0	-	Alu	YES	NO	NDUFS1	three_prime_utr	neuron
2_206122221_AG_0	-	Alu	YES	NO	NDUFS1	three_prime_utr	neuron
2_206122873_AG_0	-	Alu	YES	NO	NDUFS1	three_prime_utr	neuron
2_206122875_AG_0	-	Alu	YES	NO	NDUFS1	three_prime_utr	neuron
2_206122881_AG_0	-	Alu	YES	NO	NDUFS1	three_prime_utr	neuron
2_206122899_AG_0	-	Alu	YES	NO	NDUFS1	three_prime_utr	neuron
2_206122908_AG_0	-	Alu	YES	NO	NDUFS1	three_prime_utr	neuron
2_206122928_AG_0	-	Alu	YES	NO	NDUFS1	three_prime_utr	neuron
2_206123001_AG_0	-	Alu	YES	NO	NDUFS1	three_prime_utr	neuron
2_209486321_AG_1	+	Alu	NO	NO	MAP2	intron	neuron
2_209496913_AG_1	+	Alu	NO	NO	MAP2	intron	neuron
2_212339242_AG_0	-	Rep	NO	NO	ERBB4	intron	neuron
2_212345434_AG_0	-	Rep	NO	NO	ERBB4	intron	neuron
2_212345435_AG_0	-	Rep	NO	NO	ERBB4	intron	neuron
2_212345439_AG_0	-	Rep	NO	NO	ERBB4	intron	neuron
2_212387555_AG_0	-	Alu	NO	NO	ERBB4	intron	neuron
2_212395845_AG_0	-	Alu	NO	NO	ERBB4	intron	neuron
2_212395863_AG_0	-	Alu	NO	NO	ERBB4	intron	neuron
2_212395889_AG_0	-	Alu	NO	NO	ERBB4	intron	neuron
2_212397230_AG_0	-	Alu	NO	NO	ERBB4	intron	neuron
2_212397240_AG_0	-	Alu	NO	NO	ERBB4	intron	neuron
2_212397272_AG_0	-	Alu	NO	NO	ERBB4	intron	neuron
2_212397361_AG_0	-	Alu	NO	NO	ERBB4	intron	neuron
2_212399012_AG_0	-	Alu	NO	NO	ERBB4	intron	neuron
2_212399054_AG_0	-	Alu	NO	NO	ERBB4	intron	neuron
2_212399170_AG_0	-	Alu	NO	NO	ERBB4	intron	neuron
2_212399185_AG_0	-	Alu	NO	NO	ERBB4	intron	neuron
2_212399193_AG_0	-	Alu	NO	NO	ERBB4	intron	neuron
2_212399194_AG_0	-	Alu	NO	NO	ERBB4	intron	neuron
2_212408583_AG_0	-	Rep	NO	NO	ERBB4	intron	neuron
2_212408623_AG_0	-	Rep	NO	NO	ERBB4	intron	neuron
2_212413105_AG_0	-	Alu	NO	NO	ERBB4	intron	neuron
2_212413106_AG_0	-	Alu	NO	NO	ERBB4	intron	neuron
2_212422397_AG_0	-	Alu	YES	NO	ERBB4	intron	neuron
2_212422435_AG_0	-	Alu	NO	NO	ERBB4	intron	neuron
2_212454205_AG_0	-	Alu	NO	NO	ERBB4	intron	neuron
2_212454211_AG_0	-	Alu	NO	NO	ERBB4	intron	neuron
2_212502895_AG_0	-	Alu	NO	NO	ERBB4	intron	neuron
2_216207802_AG_1	+	FALSE	YES	NO			neuron
2_216207949_AG_1	+	Alu	YES	NO			neuron
2_216207971_AG_1	+	Alu	YES	NO			neuron
2_216208004_AG_1	+	Alu	YES	NO			neuron
2_216208018_AG_1	+	Alu	YES	NO			neuron
2_216208045_AG_1	+	Alu	YES	NO			neuron
2_216208101_AG_1	+	Alu	YES	NO			neuron
2_216208180_AG_1	+	Alu	YES	NO			neuron
2_216208192_AG_1	+	Alu	YES	NO			neuron
2_216208198_AG_1	+	Alu	YES	NO			neuron
2_216208869_AG_1	+	Alu	YES	NO			neuron
2_216208870_AG_1	+	Alu	YES	NO			neuron
2_216208948_AG_1	+	Alu	YES	NO			neuron
2_216208953_AG_1	+	Alu	YES	NO			neuron
2_216209018_AG_1	+	Alu	YES	NO			neuron
2_216209113_AG_1	+	Alu	YES	NO			neuron
2_216501792_AG_1	+	Alu	YES	NO	RPL37A	three_prime_utr	neuron
2_216501857_AG_1	+	Alu	YES	NO	RPL37A	three_prime_utr	neuron
2_216502206_AG_1	+	Alu	YES	NO	RPL37A	three_prime_utr	neuron
2_216502242_AG_1	+	Alu	YES	NO	RPL37A	three_prime_utr	neuron
2_222943101_AC_1	+	Rep	NO	NO	ACSL3	three_prime_utr	neuron
2_229831489_AG_0	-	Alu	NO	NO	TRIP12	intron	neuron
2_235717645_GA_1	+	FALSE	YES	NO	AGAP1	intron	neuron
2_241318787_AG_1	+	Alu	NO	NO	2-Sep	intron	neuron
2_28790213_AG_1	+	Alu	NO	NO	PPP1CB	intron	neuron
2_50788225_AG_0	-	Alu	NO	NO	NRXN1	intron	neuron
2_53701054_AG_0	-	Alu	NO	NO	ASB3	intron	neuron
2_85609849_AG_0	-	Alu	NO	NO	C2orf68	intron	neuron
2_95831076_AG_0	-	Rep	NO	NO			neuron
2_97267391_AG_1	+	Rep	NO	NO			neuron
2_127845582_AG_0	-	Alu	NO	NO	POLR2D	three_prime_utr	neuron
2_151478343_AG_1	+	Alu	YES	NO	RIF1	three_prime_utr	neuron
2_167304917_AG_1	+	Rep	NO	NO	AC073050.1	intron	neuron
2_209500922_AG_1	+	Alu	NO	NO	MAP2	intron	neuron
2_210003098_AG_1	+	Rep	YES	NO	RPE	intron	neuron
2_218235293_AG_1	+	Alu	NO	NO	ARPC2	intron	neuron
3_9841388_AG_0	-	Alu	NO	YES	RPUSD3	three_prime_utr	neuron
3_10151063_AG_1	+	Alu	YES	YES	VHL	three_prime_utr	neuron
3_10151791_AG_1	+	Alu	YES	YES	VHL	three_prime_utr	neuron
3_10152189_AG_1	+	Alu	YES	YES	VHL	three_prime_utr	neuron
3_10152222_AG_1	+	Alu	YES	YES			neuron
3_10152326_AG_1	+	Alu	YES	YES			neuron
3_10153378_AG_1	+	Alu	YES	YES			neuron
3_10153384_AG_1	+	Alu	YES	YES			neuron
3_10153386_AG_1	+	Alu	YES	YES			neuron
3_10153412_AG_1	+	Alu	YES	YES			neuron
3_14944597_AG_0	-	Alu	YES	YES	FGD5-AS1	intron	neuron
3_14944603_AG_0	-	Alu	YES	YES	FGD5-AS1	intron	neuron
3_14944630_AG_0	-	Alu	YES	YES	FGD5-AS1	intron	neuron
3_15072386_AG_0	-	Alu	YES	YES	RBSN	three_prime_utr	neuron
3_15072786_AG_0	-	Alu	YES	YES	RBSN	three_prime_utr	neuron
3_15072811_AG_0	-	Alu	YES	YES	RBSN	three_prime_utr	neuron
3_15072878_AG_0	-	Alu	YES	YES	RBSN	three_prime_utr	neuron
3_15072892_AG_0	-	Alu	NO	NO	RBSN	three_prime_utr	neuron
3_15072893_AG_0	-	Alu	NO	YES	RBSN	three_prime_utr	neuron
3_15072894_AG_0	-	Alu	NO	YES	RBSN	three_prime_utr	neuron
3_15072979_AG_0	-	Alu	YES	YES	RBSN	three_prime_utr	neuron
3_33545692_AG_0	-	Alu	YES	YES	CLASP2	intron	neuron
3_33545693_AG_0	-	Alu	NO	YES	CLASP2	intron	neuron
3_33545778_AG_0	-	Alu	NO	YES	CLASP2	intron	neuron
3_33545782_AG_0	-	Alu	YES	YES	CLASP2	intron	neuron
3_33545785_AG_0	-	Alu	YES	YES	CLASP2	intron	neuron
3_33545810_AG_0	-	Alu	NO	YES	CLASP2	intron	neuron
3_33547927_AG_0	-	Alu	NO	YES	CLASP2	intron	neuron
3_33549791_AG_0	-	Alu	NO	YES	CLASP2	intron	neuron
3_33549806_AG_0	-	Alu	NO	YES	CLASP2	intron	neuron
3_33549814_AG_0	-	Alu	YES	YES	CLASP2	intron	neuron
3_33549841_AG_0	-	Alu	NO	YES	CLASP2	intron	neuron
3_33549855_AG_0	-	Alu	NO	YES	CLASP2	intron	neuron
3_33549877_AG_0	-	Alu	YES	YES	CLASP2	intron	neuron
3_33549969_AG_0	-	Alu	YES	YES	CLASP2	intron	neuron
3_33550006_AG_0	-	Alu	NO	YES	CLASP2	intron	neuron
3_33550007_AG_0	-	Alu	NO	YES	CLASP2	intron	neuron
3_33550147_AG_0	-	Alu	YES	YES	CLASP2	intron	neuron
3_33550186_AG_0	-	Alu	NO	YES	CLASP2	intron	neuron
3_33550199_AG_0	-	Alu	YES	YES	CLASP2	intron	neuron
3_33550200_AG_0	-	Alu	YES	YES	CLASP2	intron	neuron
3_33550313_AG_0	-	Alu	NO	YES	CLASP2	intron	neuron
3_37071294_AG_0	-	Alu	NO	YES	LRRFIP2	intron	neuron
3_38524525_AG_1	+	Alu	NO	YES	EXOG	three_prime_utr	neuron
3_38524541_AG_1	+	Alu	NO	YES	EXOG	three_prime_utr	neuron
3_38524560_AG_1	+	Alu	NO	YES	EXOG	three_prime_utr	neuron
3_40462561_AG_1	+	Alu	YES	YES	RPL14	three_prime_utr	neuron
3_40462583_AG_1	+	Alu	YES	YES	RPL14	three_prime_utr	neuron
3_40464039_AG_1	+	Alu	YES	YES	RPL14	three_prime_utr	neuron
3_40464063_AG_1	+	Alu	YES	YES	RPL14	three_prime_utr	neuron
3_40464070_AG_1	+	Alu	YES	YES	RPL14	three_prime_utr	neuron
3_40464106_AG_1	+	Alu	YES	YES	RPL14	three_prime_utr	neuron
3_40464107_AG_1	+	Alu	YES	YES	RPL14	three_prime_utr	neuron
3_40466116_AG_1	+	Alu	YES	YES	RPL14	three_prime_utr	neuron
3_40466426_AG_1	+	Alu	YES	YES	RPL14	three_prime_utr	neuron
3_40466434_AG_1	+	Alu	YES	YES	RPL14	three_prime_utr	neuron
3_44359199_AG_1	+	Rep	YES	YES	TCAIM	three_prime_utr	neuron
3_44749281_AG_0	-	Alu	YES	YES	KIAA1143	three_prime_utr	neuron
3_44749289_AG_0	-	Alu	YES	YES	KIAA1143	three_prime_utr	neuron
3_44749905_AG_0	-	Alu	YES	YES	KIAA1143	three_prime_utr	neuron
3_48749558_AG_0	-	Alu	YES	YES	PRKAR2A	three_prime_utr	neuron
3_48750476_AG_0	-	Alu	YES	YES	PRKAR2A	three_prime_utr	neuron
3_49009082_AG_1	+	Alu	NO	YES	WDR6	intron	neuron
3_49009102_AG_1	+	Alu	NO	YES	WDR6	intron	neuron
3_49009134_AG_1	+	Alu	NO	YES	WDR6	intron	neuron
3_49010530_AG_1	+	Alu	NO	YES	WDR6	intron	neuron
3_49319674_AG_0	-	Alu	NO	YES	USP4	intron	neuron
3_49320055_AG_0	-	Alu	NO	YES	USP4	intron	neuron
3_49320585_AG_0	-	Alu	NO	YES	USP4	intron	neuron
3_49320587_AG_0	-	Alu	NO	YES	USP4	intron	neuron
3_49321596_AG_0	-	Alu	NO	YES	USP4	intron	neuron
3_49321605_AG_0	-	Alu	NO	YES	USP4	intron	neuron
3_49321606_AG_0	-	Alu	NO	YES	USP4	intron	neuron
3_49321632_AG_0	-	Alu	NO	YES	USP4	intron	neuron
3_49322617_AG_0	-	Alu	NO	YES	USP4	intron	neuron
3_49415354_AG_1	+	Alu	NO	YES	TCTA	three_prime_utr	neuron
3_49415409_AG_1	+	Alu	NO	YES	TCTA	three_prime_utr	neuron
3_50096220_AG_1	+	Alu	NO	YES	RBM5	intron	neuron
3_50096305_AG_1	+	Alu	NO	YES	RBM5	intron	neuron
3_50096809_AG_1	+	Alu	NO	YES	RBM5	intron	neuron
3_50097154_AG_1	+	Alu	NO	YES	RBM5	intron	neuron
3_50099211_AG_1	+	Alu	NO	YES	RBM5	intron	neuron
3_53864102_AG_0	-	Alu	YES	YES			neuron
3_53866262_AG_0	-	Alu	YES	YES			neuron
3_57272806_AG_1	+	Alu	YES	YES	APPL1	three_prime_utr	neuron
3_58156064_AG_1	+	FALSE	YES	YES	FLNB	CDS	neuron
3_62426224_AG_0	-	Alu	NO	YES	CADPS	intron	neuron
3_62427565_AG_0	-	Rep	NO	YES	CADPS	intron	neuron
3_65427236_AG_0	-	Alu	NO	YES	MAGI1	intron	neuron
3_65569765_AG_0	-	Alu	NO	YES	MAGI1	intron	neuron
3_65569813_AG_0	-	Alu	NO	YES	MAGI1	intron	neuron
3_65569831_AG_0	-	Alu	NO	YES	MAGI1	intron	neuron
3_77112076_AG_1	+	Alu	NO	NO	ROBO2	intron	neuron
3_77112396_AG_1	+	Alu	NO	NO	ROBO2	intron	neuron
3_77133993_AG_1	+	Alu	NO	NO	ROBO2	intron	neuron
3_77134029_AG_1	+	Alu	YES	NO	ROBO2	intron	neuron
3_77134033_AG_1	+	Alu	YES	NO	ROBO2	intron	neuron
3_77134062_AG_1	+	Alu	NO	NO	ROBO2	intron	neuron
3_77135500_AG_1	+	Alu	YES	YES	ROBO2	intron	neuron
3_77135513_AG_1	+	Alu	YES	YES	ROBO2	intron	neuron
3_77135540_AG_1	+	Alu	YES	YES	ROBO2	intron	neuron
3_77166179_AG_1	+	Alu	YES	NO	ROBO2	intron	neuron
3_77166202_AG_1	+	Alu	YES	YES	ROBO2	intron	neuron
3_77230152_AG_1	+	Alu	NO	YES	ROBO2	intron	neuron
3_77375027_AG_1	+	Alu	NO	YES	ROBO2	intron	neuron
3_77388333_AG_1	+	Alu	NO	YES	ROBO2	intron	neuron
3_77391522_AG_1	+	Rep	NO	NO	ROBO2	intron	neuron
3_78915816_AG_0	-	Alu	NO	NO	ROBO1	intron	neuron
3_78931343_AG_0	-	Alu	NO	YES	ROBO1	intron	neuron
3_78931919_AG_0	-	Alu	YES	YES	ROBO1	intron	neuron
3_78931929_AG_0	-	Alu	YES	YES	ROBO1	intron	neuron
3_94127966_AG_1	+	Alu	NO	YES	NSUN3	three_prime_utr	neuron
3_101691323_AG_1	+	Alu	NO	YES			neuron
3_101768574_AG_1	+	Alu	YES	YES	CEP97	three_prime_utr	neuron
3_101768580_AG_1	+	Alu	YES	YES	CEP97	three_prime_utr	neuron
3_101768581_AG_1	+	Alu	YES	YES	CEP97	three_prime_utr	neuron
3_101768654_AG_1	+	Alu	YES	YES	CEP97	three_prime_utr	neuron
3_101823564_AG_1	+	Alu	NO	YES	NXPE3	three_prime_utr	neuron
3_101823592_AG_1	+	Alu	YES	YES	NXPE3	three_prime_utr	neuron
3_122459521_AG_0	-	FALSE	NO	YES	KPNA1	intron	neuron
3_122459554_AG_0	-	FALSE	NO	YES	KPNA1	intron	neuron
3_129166166_AG_0	-	Alu	NO	YES			neuron
3_129166209_AG_0	-	Alu	NO	YES			neuron
3_136148288_AG_0	-	Rep	NO	YES			neuron
3_139355351_AG_0	-	FALSE	NO	YES			neuron
3_141948915_AG_0	-	Alu	YES	YES	TFDP2	three_prime_utr	neuron
3_141950080_AG_0	-	Alu	YES	YES	TFDP2	three_prime_utr	neuron
3_141950096_AG_0	-	Alu	YES	YES	TFDP2	three_prime_utr	neuron
3_142160968_AG_0	-	Alu	NO	YES	GK5	three_prime_utr	neuron
3_142163537_AG_0	-	Alu	NO	YES	GK5	three_prime_utr	neuron
3_155825415_AG_0	-	Alu	YES	YES	SLC33A1	three_prime_utr	neuron
3_155942975_AG_1	+	Alu	YES	YES	GMPS	three_prime_utr	neuron
3_155942976_AG_1	+	Alu	YES	YES	GMPS	three_prime_utr	neuron
3_155943021_AG_1	+	Alu	YES	YES	GMPS	three_prime_utr	neuron
3_155943045_AG_1	+	Alu	YES	YES	GMPS	three_prime_utr	neuron
3_155943110_AG_1	+	Alu	YES	YES	GMPS	three_prime_utr	neuron
3_155943111_AG_1	+	Alu	YES	YES	GMPS	three_prime_utr	neuron
3_155943116_AG_1	+	Alu	YES	YES	GMPS	three_prime_utr	neuron
3_156540416_AG_0	-	Alu	YES	YES	SSR3	three_prime_utr	neuron
3_156540484_AG_0	-	Alu	YES	YES	SSR3	three_prime_utr	neuron
3_156540494_AG_0	-	Alu	YES	YES	SSR3	three_prime_utr	neuron
3_156540530_AG_0	-	Alu	YES	YES	SSR3	three_prime_utr	neuron
3_156541506_AG_0	-	Alu	YES	YES	SSR3	three_prime_utr	neuron
3_156541551_AG_0	-	Alu	YES	YES	SSR3	three_prime_utr	neuron
3_156541578_AG_0	-	Alu	YES	YES	SSR3	three_prime_utr	neuron
3_156541617_AG_0	-	Alu	YES	YES	SSR3	three_prime_utr	neuron
3_170303858_AG_1	+	Alu	NO	YES	PRKCI	three_prime_utr	neuron
3_177027134_AG_0	-	Alu	NO	YES	TBL1XR1	intron	neuron
3_177027226_AG_0	-	Alu	NO	YES	TBL1XR1	intron	neuron
3_177029409_AG_0	-	Alu	YES	YES	TBL1XR1	intron	neuron
3_177029509_AG_0	-	Alu	NO	YES	TBL1XR1	intron	neuron
3_177029512_AG_0	-	Alu	YES	YES	TBL1XR1	intron	neuron
3_177029513_AG_0	-	Alu	NO	YES	TBL1XR1	intron	neuron
3_177031681_AG_0	-	Rep	NO	YES	TBL1XR1	intron	neuron
3_177031691_AG_0	-	Rep	NO	YES	TBL1XR1	intron	neuron
3_177031696_AG_0	-	Rep	NO	YES	TBL1XR1	intron	neuron
3_179325122_AG_1	+	Alu	YES	YES	ZNF639	five_prime_utr	neuron
3_179337605_AG_1	+	Alu	YES	YES	ZNF639	three_prime_utr	neuron
3_179369232_AG_1	+	Rep	YES	YES	MFN1	intron	neuron
3_179371419_AG_1	+	Alu	YES	YES	MFN1	intron	neuron
3_179397904_AG_0	-	Alu	YES	YES	GNB4	three_prime_utr	neuron
3_179397908_AG_0	-	Alu	NO	YES	GNB4	three_prime_utr	neuron
3_179398001_AG_0	-	Alu	YES	YES	GNB4	three_prime_utr	neuron
3_179398002_AG_0	-	Alu	YES	YES	GNB4	three_prime_utr	neuron
3_179398258_AG_0	-	Alu	YES	YES	GNB4	three_prime_utr	neuron
3_179399454_AG_0	-	Alu	YES	YES	GNB4	three_prime_utr	neuron
3_181188536_AG_1	+	Alu	NO	NO	SOX2-OT	intron	neuron
3_181195230_AG_1	+	Alu	NO	NO	SOX2-OT	intron	neuron
3_181201956_AG_1	+	Alu	NO	NO	SOX2-OT	intron	neuron
3_181201968_AG_1	+	Alu	NO	NO	SOX2-OT	intron	neuron
3_181202815_AG_1	+	Alu	NO	YES	SOX2-OT	intron	neuron
3_181202825_AG_1	+	Alu	NO	YES	SOX2-OT	intron	neuron
3_181202858_AG_1	+	Alu	NO	YES	SOX2-OT	intron	neuron
3_181202885_AG_1	+	Alu	NO	NO	SOX2-OT	intron	neuron
3_181202893_AG_1	+	Alu	NO	NO	SOX2-OT	intron	neuron
3_181202997_AG_1	+	Alu	NO	YES	SOX2-OT	intron	neuron
3_181202998_AG_1	+	Alu	NO	YES	SOX2-OT	intron	neuron
3_181203019_AG_1	+	Alu	NO	YES	SOX2-OT	intron	neuron
3_181205357_AG_1	+	Alu	NO	NO	SOX2-OT	intron	neuron
3_181205388_AG_1	+	Alu	NO	NO	SOX2-OT	intron	neuron
3_181206009_AG_1	+	Alu	NO	YES	SOX2-OT	intron	neuron
3_181208891_AG_1	+	Rep	NO	NO	SOX2-OT	intron	neuron
3_181258573_AG_1	+	Alu	NO	NO	SOX2-OT	intron	neuron
3_181258574_AG_1	+	Alu	NO	NO	SOX2-OT	intron	neuron
3_181258588_AG_1	+	Alu	NO	NO	SOX2-OT	intron	neuron
3_181258614_AG_1	+	Alu	NO	NO	SOX2-OT	intron	neuron
3_181259325_AG_1	+	Alu	NO	NO	SOX2-OT	intron	neuron
3_181259332_AG_1	+	Alu	NO	NO	SOX2-OT	intron	neuron
3_181259368_AG_1	+	Alu	NO	NO	SOX2-OT	intron	neuron
3_181259461_AG_1	+	Alu	NO	NO	SOX2-OT	intron	neuron
3_181259475_AG_1	+	Alu	NO	NO	SOX2-OT	intron	neuron
3_181260895_AG_1	+	Alu	NO	YES	SOX2-OT	intron	neuron
3_181260901_AG_1	+	Alu	NO	YES	SOX2-OT	intron	neuron
3_181262610_AG_1	+	Alu	NO	NO	SOX2-OT	intron	neuron
3_181262616_AG_1	+	Alu	NO	NO	SOX2-OT	intron	neuron
3_181262676_AG_1	+	Alu	NO	NO	SOX2-OT	intron	neuron
3_181272550_AG_1	+	Rep	NO	NO	SOX2-OT	intron	neuron
3_181275074_AG_1	+	Alu	NO	NO	SOX2-OT	intron	neuron
3_181341282_AG_1	+	Alu	NO	NO	SOX2-OT	intron	neuron
3_181341399_AG_1	+	Alu	NO	NO	SOX2-OT	intron	neuron
3_181341403_AG_1	+	Alu	NO	YES	SOX2-OT	intron	neuron
3_181341820_AG_1	+	Alu	NO	NO	SOX2-OT	intron	neuron
3_181342515_AG_1	+	Alu	NO	YES	SOX2-OT	intron	neuron
3_181342578_AG_1	+	Alu	NO	NO	SOX2-OT	intron	neuron
3_181342593_AG_1	+	Alu	NO	NO	SOX2-OT	intron	neuron
3_181342666_AG_1	+	Alu	NO	NO	SOX2-OT	intron	neuron
3_181342677_AG_1	+	Alu	NO	NO	SOX2-OT	intron	neuron
3_181342725_AG_1	+	Alu	NO	NO	SOX2-OT	intron	neuron
3_181350006_AG_1	+	Alu	NO	NO	SOX2-OT	intron	neuron
3_181352295_AG_1	+	Rep	NO	YES	SOX2-OT	intron	neuron
3_181352905_AG_1	+	Alu	NO	YES	SOX2-OT	intron	neuron
3_181352911_AG_1	+	Alu	NO	YES	SOX2-OT	intron	neuron
3_181352914_AG_1	+	Alu	NO	YES	SOX2-OT	intron	neuron
3_181352920_AG_1	+	Alu	NO	YES	SOX2-OT	intron	neuron
3_181352967_AG_1	+	Alu	NO	NO	SOX2-OT	intron	neuron
3_181352972_AG_1	+	Alu	NO	NO	SOX2-OT	intron	neuron
3_181352973_AG_1	+	Alu	NO	NO	SOX2-OT	intron	neuron
3_181354422_AG_1	+	FALSE	NO	YES	SOX2-OT	intron	neuron
3_181360561_AG_1	+	Alu	NO	NO	SOX2-OT	intron	neuron
3_181361822_AG_1	+	Alu	NO	NO	SOX2-OT	intron	neuron
3_181373048_AG_1	+	Alu	NO	NO	SOX2-OT	intron	neuron
3_181373104_AG_1	+	Alu	NO	NO	SOX2-OT	intron	neuron
3_181403048_AG_1	+	Alu	NO	NO	SOX2-OT	intron	neuron
3_181403059_AG_1	+	Alu	NO	NO	SOX2-OT	intron	neuron
3_181405013_AG_1	+	Alu	NO	NO	SOX2-OT	intron	neuron
3_181405048_AG_1	+	Alu	NO	NO	SOX2-OT	intron	neuron
3_181423900_AG_1	+	Alu	NO	NO	SOX2-OT	intron	neuron
3_181572246_AG_1	+	Rep	NO	NO	SOX2-OT	intron	neuron
3_181575823_AG_1	+	Alu	NO	NO	SOX2-OT	intron	neuron
3_181576624_AG_1	+	Alu	NO	NO	SOX2-OT	intron	neuron
3_181576630_AG_1	+	Alu	NO	NO	SOX2-OT	intron	neuron
3_181576651_AG_1	+	Alu	NO	NO	SOX2-OT	intron	neuron
3_181576695_AG_1	+	Alu	NO	NO	SOX2-OT	intron	neuron
3_181576698_AG_1	+	Alu	NO	NO	SOX2-OT	intron	neuron
3_181576977_AG_1	+	Alu	NO	NO	SOX2-OT	intron	neuron
3_181633722_AG_1	+	Alu	NO	YES	SOX2-OT	intron	neuron
3_184197936_AG_1	+	Alu	NO	YES			neuron
3_196352418_AG_0	-	Alu	YES	YES	UBXN7	three_prime_utr	neuron
3_196352422_AG_0	-	Alu	NO	NO	UBXN7	three_prime_utr	neuron
3_196352434_AG_0	-	Alu	YES	YES	UBXN7	three_prime_utr	neuron
3_196352512_AG_0	-	Alu	NO	YES	UBXN7	three_prime_utr	neuron
3_196353729_AG_0	-	Alu	YES	YES	UBXN7	three_prime_utr	neuron
3_196353753_AG_0	-	Alu	NO	YES	UBXN7	three_prime_utr	neuron
3_196734363_AG_1	+	Alu	NO	YES	PIGX	three_prime_utr	neuron
3_196734416_AG_1	+	Alu	NO	YES	PIGX	three_prime_utr	neuron
3_197124149_AG_0	-	Alu	YES	YES	DLG1	intron	neuron
3_197611960_AG_0	-	Alu	YES	YES	AC132008.2	intron	neuron
3_197612763_AG_0	-	Rep	YES	YES	AC132008.2	intron	neuron
3_197612787_AG_0	-	Rep	YES	YES	AC132008.2	intron	neuron
3_197613017_AG_0	-	Alu	YES	YES	AC132008.2	intron	neuron
3_33549801_AG_0	-	Alu	NO	YES	CLASP2	intron	neuron
3_33549883_AG_0	-	Alu	YES	YES	CLASP2	intron	neuron
3_44359166_AG_1	+	Rep	NO	YES	TCAIM	three_prime_utr	neuron
3_77135480_AG_1	+	Alu	NO	YES	ROBO2	intron	neuron
3_179371415_AG_1	+	Alu	YES	YES	MFN1	intron	neuron
3_181202846_AG_1	+	Alu	NO	NO	SOX2-OT	intron	neuron
4_126885_AG_1	+	Alu	YES	NO	ZNF718	intron	neuron
4_497684_AG_0	-	Alu	NO	YES	ZNF721	intron	neuron
4_777798_AG_0	-	Alu	NO	YES	AC139887.2	intron	neuron
4_777802_AG_0	-	Alu	NO	YES	AC139887.2	intron	neuron
4_778739_AG_0	-	Alu	YES	YES	AC139887.2	intron	neuron
4_778740_AG_0	-	Alu	NO	YES	AC139887.2	intron	neuron
4_778780_AG_0	-	Alu	YES	YES	AC139887.2	intron	neuron
4_780465_AG_0	-	Alu	NO	YES	AC139887.2	intron	neuron
4_1386787_AG_1	+	Alu	NO	YES	UVSSA	three_prime_utr	neuron
4_1386797_AG_1	+	Alu	NO	YES	UVSSA	three_prime_utr	neuron
4_6882602_TC_1	+	FALSE	NO	NO	KIAA0232	three_prime_utr	neuron
4_17626186_AG_1	+	Alu	YES	YES	MED28	three_prime_utr	neuron
4_17627012_AG_1	+	Alu	NO	YES	MED28	three_prime_utr	neuron
4_17801160_AG_0	-	Alu	YES	YES	DCAF16	three_prime_utr	neuron
4_17801201_AG_0	-	Alu	YES	YES	DCAF16	three_prime_utr	neuron
4_17801204_AG_0	-	Alu	YES	YES	DCAF16	three_prime_utr	neuron
4_17801267_AG_0	-	Alu	YES	YES	DCAF16	three_prime_utr	neuron
4_17801307_AG_0	-	Alu	NO	YES	DCAF16	three_prime_utr	neuron
4_17801311_AG_0	-	Alu	YES	YES	DCAF16	three_prime_utr	neuron
4_17801317_AG_0	-	Alu	YES	YES	DCAF16	three_prime_utr	neuron
4_17801322_AG_0	-	Alu	YES	YES	DCAF16	three_prime_utr	neuron
4_17801332_AG_0	-	Alu	YES	YES	DCAF16	three_prime_utr	neuron
4_17801333_AG_0	-	Alu	YES	YES	DCAF16	three_prime_utr	neuron
4_17803117_AG_0	-	Alu	YES	YES	DCAF16	three_prime_utr	neuron
4_17803162_AG_0	-	Alu	YES	YES	DCAF16	three_prime_utr	neuron
4_26760305_AG_1	+	Alu	NO	YES			neuron
4_26760334_AG_1	+	Alu	YES	YES			neuron
4_39533063_AG_1	+	Alu	YES	YES	UGDH-AS1	intron	neuron
4_39549156_AG_0	-	Alu	YES	YES	SMIM14	three_prime_utr	neuron
4_39549347_AG_0	-	Alu	YES	YES	SMIM14	three_prime_utr	neuron
4_39549388_AG_0	-	Alu	YES	YES	SMIM14	three_prime_utr	neuron
4_39549398_AG_0	-	Alu	YES	YES	SMIM14	three_prime_utr	neuron
4_39549559_AG_0	-	Alu	YES	YES	SMIM14	three_prime_utr	neuron
4_40162302_AG_1	+	Alu	YES	YES			neuron
4_40165285_AG_1	+	Alu	YES	YES			neuron
4_40165352_AG_1	+	Alu	YES	YES			neuron
4_41262280_AG_1	+	Alu	YES	YES	UCHL1	intron	neuron
4_42054251_AG_1	+	Alu	NO	YES	SLC30A9	intron	neuron
4_48857765_AG_1	+	Alu	YES	YES	OCIAD1	intron	neuron
4_48857781_AG_1	+	Alu	YES	YES	OCIAD1	intron	neuron
4_48857787_AG_1	+	Alu	YES	YES	OCIAD1	intron	neuron
4_55410512_AG_1	+	Alu	NO	YES	TMEM165	intron	neuron
4_56059753_AG_1	+	Alu	NO	NO	KIAA1211	intron	neuron
4_56071603_AG_1	+	Alu	NO	NO	KIAA1211	intron	neuron
4_56071610_AG_1	+	Alu	NO	NO	KIAA1211	intron	neuron
4_56071649_AG_1	+	Alu	NO	NO	KIAA1211	intron	neuron
4_56071700_AG_1	+	Alu	NO	NO	KIAA1211	intron	neuron
4_56105438_AG_1	+	Alu	NO	NO	KIAA1211	intron	neuron
4_56179776_AG_1	+	Alu	NO	NO	KIAA1211	intron	neuron
4_56214957_AG_1	+	Alu	NO	YES	KIAA1211	intron	neuron
4_56460147_AG_1	+	Alu	YES	YES	PAICS	three_prime_utr	neuron
4_56460149_AG_1	+	Alu	YES	YES	PAICS	three_prime_utr	neuron
4_56460709_AG_1	+	Alu	YES	YES	PAICS	three_prime_utr	neuron
4_56460912_AG_1	+	Alu	YES	YES	PAICS	three_prime_utr	neuron
4_56460926_AG_1	+	Alu	YES	YES	PAICS	three_prime_utr	neuron
4_56460931_AG_1	+	Alu	YES	YES	PAICS	three_prime_utr	neuron
4_70797634_AG_1	+	Alu	NO	YES	RUFY3	intron	neuron
4_70797764_AG_1	+	Alu	NO	YES	RUFY3	intron	neuron
4_70798105_AG_1	+	Alu	NO	YES	RUFY3	intron	neuron
4_70798186_AG_1	+	Alu	NO	YES	RUFY3	intron	neuron
4_73057026_AG_0	-	Alu	YES	YES	COX18	three_prime_utr	neuron
4_73057261_AG_0	-	Alu	YES	YES	COX18	three_prime_utr	neuron
4_73057732_AG_0	-	Alu	YES	YES	COX18	three_prime_utr	neuron
4_73217611_AG_0	-	Alu	NO	YES	ANKRD17	intron	neuron
4_76946117_AG_0	-	Alu	YES	YES			neuron
4_76946142_AG_0	-	Alu	YES	YES			neuron
4_78867157_AG_1	+	Alu	NO	YES	BMP2K	intron	neuron
4_82423525_TA_0	-	FALSE	NO	NO	HNRNPDL	three_prime_utr	neuron
4_88017238_AG_1	+	Alu	NO	YES	PKD2	intron	neuron
4_88023244_AG_1	+	Rep	NO	YES	PKD2	intron	neuron
4_88028732_AG_1	+	Rep	NO	YES	PKD2	intron	neuron
4_88047288_AG_1	+	Alu	NO	YES	PKD2	intron	neuron
4_88259230_AG_0	-	Alu	YES	YES	PPM1K	three_prime_utr	neuron
4_91326241_AG_1	+	Rep	NO	YES	CCSER1	intron	neuron
4_91328450_AG_1	+	Rep	NO	YES	CCSER1	intron	neuron
4_91328451_AG_1	+	Rep	YES	YES	CCSER1	intron	neuron
4_91328452_AG_1	+	Rep	YES	NO	CCSER1	intron	neuron
4_91328974_AG_1	+	Rep	YES	YES	CCSER1	intron	neuron
4_91329052_AG_1	+	Rep	YES	YES	CCSER1	intron	neuron
4_91329053_AG_1	+	Rep	YES	YES	CCSER1	intron	neuron
4_99880590_AG_0	-	Alu	YES	YES	LAMTOR3	three_prime_utr	neuron
4_99881022_AG_0	-	Alu	YES	YES	LAMTOR3	three_prime_utr	neuron
4_101309005_AG_0	-	Alu	NO	YES	PPP3CA	intron	neuron
4_101309010_AG_0	-	Alu	YES	YES	PPP3CA	intron	neuron
4_101309011_AG_0	-	Alu	YES	YES	PPP3CA	intron	neuron
4_112993021_AG_1	+	Alu	YES	YES	ANK2	intron	neuron
4_112993027_AG_1	+	Alu	YES	YES	ANK2	intron	neuron
4_113020705_AG_1	+	Alu	YES	YES	ANK2	intron	neuron
4_113020732_AG_1	+	Alu	YES	YES	ANK2	intron	neuron
4_113046457_AG_1	+	Rep	YES	YES	ANK2	intron	neuron
4_113076614_AG_1	+	Alu	YES	YES	ANK2	intron	neuron
4_113076740_AG_1	+	Alu	YES	YES	ANK2	intron	neuron
4_113080020_AG_1	+	Alu	YES	YES	ANK2	intron	neuron
4_113080099_AG_1	+	Alu	NO	YES	ANK2	intron	neuron
4_113299452_AG_1	+	Alu	NO	YES	ANK2	intron	neuron
4_113524021_AG_0	-	Alu	NO	YES	CAMK2D	intron	neuron
4_113703522_AG_0	-	Alu	NO	YES	CAMK2D	intron	neuron
4_127943479_AG_0	-	Rep	NO	YES	MFSD8	intron	neuron
4_143336724_GC_1	+	Rep	NO	NO			neuron
4_143541957_AG_1	+	Alu	NO	YES	SMARCA5	intron	neuron
4_143541962_AG_1	+	Alu	NO	YES	SMARCA5	intron	neuron
4_143542900_AG_1	+	Alu	NO	YES	SMARCA5	intron	neuron
4_143555713_AG_1	+	Alu	NO	YES	SMARCA5	three_prime_utr	neuron
4_150143395_AG_1	+	Alu	NO	YES	DCLK2	intron	neuron
4_153280428_AG_1	+	Alu	NO	YES	TRIM2	intron	neuron
4_153280614_AG_1	+	Alu	NO	YES	TRIM2	intron	neuron
4_153283010_AG_1	+	Alu	NO	YES	TRIM2	intron	neuron
4_157220647_TC_1	+	Rep	NO	NO	GRIA2	intron	neuron
4_157267285_AG_1	+	Alu	NO	NO	GRIA2	intron	neuron
4_157347915_AG_1	+	Alu	YES	YES	GRIA2	intron	neuron
4_157347962_AG_1	+	Alu	NO	YES	GRIA2	intron	neuron
4_157347965_AG_1	+	Alu	NO	NO	GRIA2	intron	neuron
4_157379850_AG_1	+	Alu	NO	YES			neuron
4_165078996_AG_0	-	Alu	NO	YES	TMEM192	three_prime_utr	neuron
4_165384545_AG_1	+	Alu	NO	YES	CPE	intron	neuron
4_165384555_AG_1	+	Alu	YES	YES	CPE	intron	neuron
4_165384573_AG_1	+	Alu	YES	YES	CPE	intron	neuron
4_175793054_AG_0	-	Alu	YES	YES	GPM6A	intron	neuron
4_175793473_AG_0	-	Alu	YES	YES	GPM6A	intron	neuron
4_175793575_AG_0	-	Alu	YES	YES	GPM6A	intron	neuron
4_175793648_AG_0	-	Alu	YES	YES	GPM6A	intron	neuron
4_17801308_AG_0	-	Alu	NO	YES	DCAF16	three_prime_utr	neuron
4_39549411_AG_0	-	Alu	YES	YES	SMIM14	three_prime_utr	neuron
4_84900974_AG_0	-	Rep	NO	YES	WDFY3	intron	neuron
4_175793622_AG_0	-	Alu	YES	YES	GPM6A	intron	neuron
5_10225639_AG_0	-	Rep	YES	YES			neuron
5_11534566_AG_0	-	Alu	NO	YES	CTNND2	intron	neuron
5_11645130_AG_0	-	Alu	NO	YES	CTNND2	intron	neuron
5_11645178_AG_0	-	Alu	NO	YES	CTNND2	intron	neuron
5_11645184_AG_0	-	Alu	NO	YES	CTNND2	intron	neuron
5_11691684_AG_0	-	Alu	NO	YES	CTNND2	intron	neuron
5_11691702_AG_0	-	Alu	NO	YES	CTNND2	intron	neuron
5_11854449_AG_0	-	FALSE	YES	YES	CTNND2	intron	neuron
5_17276631_AT_1	+	FALSE	NO	NO	BASP1	three_prime_utr	neuron
5_34906382_AG_0	-	Alu	YES	YES	RAD1	three_prime_utr	neuron
5_34906553_AG_0	-	Alu	YES	YES	RAD1	three_prime_utr	neuron
5_34906556_AG_0	-	Alu	YES	YES	RAD1	three_prime_utr	neuron
5_34908270_AG_0	-	Alu	NO	YES	RAD1	three_prime_utr	neuron
5_34908402_AG_0	-	Alu	NO	YES	RAD1	three_prime_utr	neuron
5_34908407_AG_0	-	Alu	YES	YES	RAD1	three_prime_utr	neuron
5_36221275_AG_0	-	Rep	NO	YES	NADK2	intron	neuron
5_37290365_AG_0	-	Alu	YES	YES	NUP155	three_prime_utr	neuron
5_37290390_AG_0	-	Alu	YES	YES	NUP155	three_prime_utr	neuron
5_37290391_AG_0	-	Alu	YES	YES	NUP155	three_prime_utr	neuron
5_40825844_AG_0	-	Alu	YES	YES	RPL37	three_prime_utr	neuron
5_40826926_AG_0	-	Alu	NO	YES	RPL37	three_prime_utr	neuron
5_40829801_AG_0	-	Alu	YES	YES	RPL37	three_prime_utr	neuron
5_40829810_AG_0	-	Alu	YES	YES	RPL37	three_prime_utr	neuron
5_40829853_AG_0	-	Alu	NO	YES	RPL37	three_prime_utr	neuron
5_40829878_AG_0	-	Alu	YES	YES	RPL37	three_prime_utr	neuron
5_40829948_AG_0	-	Alu	YES	YES	RPL37	three_prime_utr	neuron
5_40829962_AG_0	-	Alu	YES	YES	RPL37	three_prime_utr	neuron
5_40830362_AG_0	-	Alu	YES	YES	RPL37	three_prime_utr	neuron
5_40830363_AG_0	-	Alu	NO	YES	RPL37	three_prime_utr	neuron
5_40830625_AG_0	-	Alu	YES	YES	RPL37	three_prime_utr	neuron
5_40830675_AG_0	-	Alu	NO	YES	RPL37	three_prime_utr	neuron
5_40830767_AG_0	-	Alu	NO	YES	RPL37	three_prime_utr	neuron
5_40831163_AG_0	-	Alu	YES	YES	RPL37	three_prime_utr	neuron
5_40831173_AG_0	-	Alu	YES	YES	RPL37	three_prime_utr	neuron
5_40831251_AG_0	-	Alu	YES	YES	RPL37	three_prime_utr	neuron
5_43574918_AG_0	-	Alu	YES	YES	NNT-AS1	exon	neuron
5_44815573_AG_1	+	Alu	YES	YES	MRPS30	intron	neuron
5_59440654_AG_0	-	Alu	NO	YES	PDE4D	intron	neuron
5_59440693_AG_0	-	Alu	NO	YES	PDE4D	intron	neuron
5_59552103_AG_0	-	Alu	YES	YES	PDE4D	intron	neuron
5_59572516_AG_0	-	Alu	NO	YES	PDE4D	intron	neuron
5_59642530_AG_0	-	Rep	NO	NO	PDE4D	intron	neuron
5_59663276_AG_0	-	Alu	NO	YES	PDE4D	intron	neuron
5_59663370_AG_0	-	Alu	NO	NO	PDE4D	intron	neuron
5_61545079_AC_1	+	FALSE	NO	NO	ZSWIM6	three_prime_utr	neuron
5_62370998_AG_1	+	Alu	NO	YES	KIF2A	intron	neuron
5_62371038_AG_1	+	Alu	NO	YES	KIF2A	intron	neuron
5_62371047_AG_1	+	Alu	NO	YES	KIF2A	intron	neuron
5_62371196_AG_1	+	Alu	NO	YES	KIF2A	intron	neuron
5_65668799_AG_0	-	Alu	YES	YES	SGTB	three_prime_utr	neuron
5_65668839_AG_0	-	Alu	YES	YES	SGTB	three_prime_utr	neuron
5_65668875_AG_0	-	Alu	YES	YES	SGTB	three_prime_utr	neuron
5_65668891_AG_0	-	Alu	YES	YES	SGTB	three_prime_utr	neuron
5_79637123_AG_1	+	Alu	NO	YES	PAPD4	intron	neuron
5_79637480_AG_1	+	Alu	NO	YES	PAPD4	intron	neuron
5_80136106_AG_0	-	Alu	NO	NO	SERINC5	intron	neuron
5_80627492_AG_0	-	Alu	YES	YES	DHFR	three_prime_utr	neuron
5_80627510_AG_0	-	Alu	YES	YES	DHFR	three_prime_utr	neuron
5_81415768_AG_0	-	Alu	YES	YES	SSBP2	three_prime_utr	neuron
5_81415790_AG_0	-	Alu	YES	YES	SSBP2	three_prime_utr	neuron
5_83514507_AG_1	+	Alu	NO	YES	VCAN	intron	neuron
5_83514515_AG_1	+	Alu	NO	YES	VCAN	intron	neuron
5_83516271_AG_1	+	Alu	YES	NO	VCAN	intron	neuron
5_83516272_AG_1	+	Alu	NO	NO	VCAN	intron	neuron
5_88415233_AG_1	+	Alu	NO	YES	TMEM161B-AS1	intron	neuron
5_88975702_AT_1	+	Rep	NO	NO	MEF2C-AS1	intron	neuron
5_88975703_AT_1	+	Rep	NO	NO	MEF2C-AS1	intron	neuron
5_112711670_AG_1	+	Rep	NO	YES	APC	intron	neuron
5_112757472_AG_1	+	Alu	NO	YES	APC	intron	neuron
5_112765136_AG_1	+	Alu	NO	YES	APC	intron	neuron
5_112820955_AG_1	+	Alu	NO	YES	APC	intron	neuron
5_112821006_AG_1	+	Alu	NO	YES	APC	intron	neuron
5_122027180_AG_1	+	Alu	YES	YES	SRFBP1	three_prime_utr	neuron
5_122027209_AG_1	+	Alu	YES	YES	SRFBP1	three_prime_utr	neuron
5_126625476_AG_1	+	Alu	YES	YES	PHAX	three_prime_utr	neuron
5_128082171_AG_0	-	Alu	NO	YES	LINC01184	intron	neuron
5_131201061_AG_1	+	Alu	YES	YES	LYRM7	three_prime_utr	neuron
5_131201062_AG_1	+	Alu	YES	YES	LYRM7	three_prime_utr	neuron
5_131201527_AG_1	+	Alu	YES	YES	LYRM7	three_prime_utr	neuron
5_131201531_AG_1	+	Alu	YES	YES	LYRM7	three_prime_utr	neuron
5_131201694_AG_1	+	Alu	YES	YES	LYRM7	three_prime_utr	neuron
5_131202266_AG_1	+	Alu	YES	YES	LYRM7	three_prime_utr	neuron
5_131202275_AG_1	+	Alu	YES	YES	LYRM7	three_prime_utr	neuron
5_131202373_AG_1	+	Alu	YES	YES	LYRM7	three_prime_utr	neuron
5_131202383_AG_1	+	Alu	YES	YES	LYRM7	three_prime_utr	neuron
5_131202387_AG_1	+	Alu	YES	YES	LYRM7	three_prime_utr	neuron
5_131202443_AG_1	+	Alu	YES	YES	LYRM7	three_prime_utr	neuron
5_131202444_AG_1	+	Alu	YES	YES	LYRM7	three_prime_utr	neuron
5_131204142_AG_1	+	Rep	YES	YES	LYRM7	three_prime_utr	neuron
5_132644827_AG_1	+	Alu	YES	YES	AC116366.3	three_prime_utr	neuron
5_132694275_AG_0	-	Alu	YES	YES	KIF3A	three_prime_utr	neuron
5_134780828_AG_1	+	Alu	NO	YES	DDX46	intron	neuron
5_134780848_AG_1	+	Alu	NO	YES	DDX46	intron	neuron
5_137397624_AG_0	-	Rep	NO	YES	SPOCK1	intron	neuron
5_137476830_AG_0	-	Alu	NO	YES	SPOCK1	intron	neuron
5_137754123_GA_0	-	FALSE	NO	NO	HNRNPA0	five_prime_utr	neuron
5_139295927_AG_1	+	Alu	YES	YES	MATR3	intron	neuron
5_141142637_AG_1	+	Rep	NO	YES			neuron
5_141190426_AG_1	+	Alu	NO	YES	PCDHB9	three_prime_utr	neuron
5_141191021_AG_1	+	Alu	NO	YES	PCDHB9	three_prime_utr	neuron
5_141204675_AG_1	+	Alu	NO	YES			neuron
5_141204692_AG_1	+	Alu	NO	YES			neuron
5_141205577_AG_1	+	Alu	NO	YES			neuron
5_141205769_AG_1	+	Alu	NO	YES			neuron
5_141244488_AG_1	+	Alu	NO	YES	AC244517.10	intron	neuron
5_141256630_AG_1	+	Alu	YES	YES			neuron
5_141256906_AG_1	+	Alu	YES	YES			neuron
5_141333735_AG_1	+	Rep	NO	YES	PCDHGA1	three_prime_utr	neuron
5_141336247_AG_1	+	Rep	NO	YES	PCDHGA1	intron	neuron
5_141377350_AG_1	+	Alu	NO	YES	PCDHGA6	three_prime_utr	neuron
5_141377364_AG_1	+	Alu	NO	YES	PCDHGA6	three_prime_utr	neuron
5_141377377_AG_1	+	Alu	YES	YES	PCDHGA6	three_prime_utr	neuron
5_142142062_AG_1	+	Alu	NO	YES	NDFIP1	intron	neuron
5_146145179_AG_0	-	Alu	NO	YES	LARS	intron	neuron
5_146145354_AG_0	-	Alu	NO	YES	LARS	intron	neuron
5_146145361_AG_0	-	Alu	NO	YES	LARS	intron	neuron
5_146145362_AG_0	-	Alu	NO	YES	LARS	intron	neuron
5_146146184_AG_0	-	Alu	YES	YES	LARS	intron	neuron
5_146147317_AG_0	-	Rep	NO	YES	LARS	intron	neuron
5_146511058_TA_1	+	Rep	NO	NO	TCERG1	three_prime_utr	neuron
5_147637007_CA_0	-	FALSE	NO	NO	JAKMIP2	CDS	neuron
5_147769764_AG_0	-	FALSE	NO	YES	JAKMIP2	intron	neuron
5_153597937_AG_1	+	Alu	NO	YES	GRIA1	intron	neuron
5_153779617_AG_1	+	Alu	NO	YES	GRIA1	intron	neuron
5_153779692_AG_1	+	Alu	NO	NO	GRIA1	intron	neuron
5_153787897_AG_1	+	Alu	NO	YES	GRIA1	intron	neuron
5_153787914_AG_1	+	Alu	NO	NO	GRIA1	intron	neuron
5_153787959_AG_1	+	Alu	NO	YES	GRIA1	intron	neuron
5_154389514_AG_1	+	Alu	NO	NO	GALNT10	three_prime_utr	neuron
5_154393631_AG_1	+	Alu	NO	NO	GALNT10	intron	neuron
5_154393785_AG_1	+	Alu	NO	NO	GALNT10	intron	neuron
5_154393787_AG_1	+	Alu	NO	NO	GALNT10	intron	neuron
5_154425273_AG_1	+	Alu	NO	NO			neuron
5_157133959_AG_0	-	Alu	YES	YES	HAVCR2	intron	neuron
5_168558299_AG_0	-	Alu	NO	YES	PANK3	intron	neuron
5_168564722_AG_0	-	Alu	YES	YES	PANK3	intron	neuron
5_176376241_AG_1	+	Alu	YES	YES	ARL10	three_prime_utr	neuron
5_176376281_AG_1	+	Alu	YES	YES	ARL10	three_prime_utr	neuron
5_176376282_AG_1	+	Alu	YES	YES	ARL10	three_prime_utr	neuron
5_176381042_AG_1	+	Alu	YES	YES	ARL10	three_prime_utr	neuron
5_176381048_AG_1	+	Alu	NO	YES	ARL10	three_prime_utr	neuron
5_43574171_AG_0	-	Alu	NO	YES	NNT-AS1	exon	neuron
5_80142336_AG_0	-	Alu	NO	YES	SERINC5	three_prime_utr	neuron
5_80627542_AG_0	-	Alu	YES	YES	DHFR	three_prime_utr	neuron
6_13644732_CA_0	-	FALSE	YES	NO	RANBP9	intron	neuron
6_29597066_AG_0	-	Alu	YES	NO	GABBR1	intron	neuron
6_30287095_CG_0	-	Rep	YES	NO	HCG17	intron	neuron
6_30287097_AC_0	-	Rep	NO	NO	HCG17	intron	neuron
6_31530319_TA_0	-	FALSE	NO	NO	DDX39B	three_prime_utr	neuron
6_31673010_AG_1	+	Alu	NO	NO	AL662899.2	three_prime_utr	neuron
6_31673016_AG_1	+	Alu	NO	NO	AL662899.2	three_prime_utr	neuron
6_34288371_TA_0	-	Rep	NO	NO	NUDT3	three_prime_utr	neuron
6_42079637_AG_1	+	Alu	NO	YES	TAF8	three_prime_utr	neuron
6_42207346_AG_0	-	Alu	YES	YES	MRPS10	three_prime_utr	neuron
6_42886873_AG_1	+	Alu	YES	YES	RPL7L1	three_prime_utr	neuron
6_42886943_AG_1	+	Alu	YES	YES	RPL7L1	three_prime_utr	neuron
6_42888241_AG_1	+	Alu	YES	YES	RPL7L1	three_prime_utr	neuron
6_42888309_AG_1	+	Alu	YES	YES	RPL7L1	three_prime_utr	neuron
6_42888313_AG_1	+	Alu	YES	YES	RPL7L1	three_prime_utr	neuron
6_42888367_AG_1	+	Alu	YES	YES	RPL7L1	three_prime_utr	neuron
6_42888372_AG_1	+	Alu	YES	YES	RPL7L1	three_prime_utr	neuron
6_42889185_AG_1	+	Alu	YES	YES	RPL7L1	three_prime_utr	neuron
6_42889240_AG_1	+	Alu	YES	YES	RPL7L1	three_prime_utr	neuron
6_42889319_AG_1	+	Alu	YES	YES	RPL7L1	three_prime_utr	neuron
6_42943103_AG_1	+	FALSE	NO	YES	AL035587.1	intron	neuron
6_43029674_AG_1	+	Alu	YES	YES	RRP36	intron	neuron
6_43030364_AG_1	+	Alu	YES	YES	RRP36	intron	neuron
6_43030457_AG_1	+	Alu	YES	YES	RRP36	intron	neuron
6_43030761_AG_1	+	Alu	YES	YES	RRP36	intron	neuron
6_43031295_AG_1	+	Alu	NO	YES	RRP36	intron	neuron
6_43031673_AG_1	+	Alu	NO	YES	RRP36	intron	neuron
6_52492744_AG_1	+	Alu	NO	YES	EFHC1	three_prime_utr	neuron
6_57056113_AG_1	+	Alu	NO	YES			neuron
6_57056182_AG_1	+	Alu	YES	YES			neuron
6_57056640_AG_1	+	Alu	YES	YES			neuron
6_57056682_AG_1	+	Alu	YES	YES			neuron
6_57057129_AG_1	+	Alu	YES	YES			neuron
6_57057920_AG_1	+	Alu	YES	YES			neuron
6_57058030_AG_1	+	Alu	YES	YES			neuron
6_68643864_AG_1	+	Alu	YES	YES	ADGRB3	intron	neuron
6_68676214_AG_1	+	Alu	NO	YES	ADGRB3	intron	neuron
6_68676311_AG_1	+	Alu	NO	YES	ADGRB3	intron	neuron
6_68677630_AG_1	+	Alu	YES	YES	ADGRB3	intron	neuron
6_68763988_AG_1	+	Alu	YES	YES	ADGRB3	intron	neuron
6_75636981_AG_1	+	Alu	NO	YES	SENP6	intron	neuron
6_75637940_AG_1	+	Alu	NO	YES	SENP6	intron	neuron
6_75637964_AG_1	+	Alu	NO	YES	SENP6	intron	neuron
6_75637993_AG_1	+	Alu	NO	YES	SENP6	intron	neuron
6_75638059_AG_1	+	Alu	NO	YES	SENP6	intron	neuron
6_75638921_AG_1	+	Alu	YES	YES	SENP6	intron	neuron
6_75641716_AG_1	+	Alu	NO	YES	SENP6	intron	neuron
6_75641720_AG_1	+	Alu	NO	YES	SENP6	intron	neuron
6_79560389_AG_1	+	FALSE	NO	YES			neuron
6_79560421_AG_1	+	Rep	NO	YES			neuron
6_79560434_AG_1	+	Rep	NO	YES			neuron
6_79560438_AG_1	+	Rep	NO	YES			neuron
6_79560453_AG_1	+	Rep	NO	YES			neuron
6_85672396_AG_0	-	Alu	YES	YES	SNHG5	intron	neuron
6_87222771_AC_1	+	Rep	YES	NO	ZNF292	intron	neuron
6_87240231_AG_1	+	Rep	NO	NO	ZNF292	intron	neuron
6_89634503_AG_0	-	Alu	YES	YES	LYRM2	three_prime_utr	neuron
6_107506986_AG_1	+	Alu	YES	YES	SOBP	intron	neuron
6_109464706_AG_0	-	Alu	YES	YES	ZBTB24	three_prime_utr	neuron
6_109464743_AG_0	-	Alu	YES	YES	ZBTB24	three_prime_utr	neuron
6_111492684_AG_1	+	Alu	NO	YES	TRAF3IP2-AS1	intron	neuron
6_111508147_AG_1	+	Alu	NO	YES	TRAF3IP2-AS1	intron	neuron
6_111508156_AG_1	+	Alu	NO	YES	TRAF3IP2-AS1	intron	neuron
6_117919029_AG_1	+	Alu	NO	YES	SLC35F1	intron	neuron
6_118006379_AG_1	+	Alu	NO	NO	SLC35F1	intron	neuron
6_118011256_AG_1	+	Rep	NO	YES	SLC35F1	intron	neuron
6_118011470_AG_1	+	Rep	NO	YES	SLC35F1	intron	neuron
6_118015182_AG_1	+	Rep	NO	NO	SLC35F1	intron	neuron
6_118019609_AG_1	+	Alu	NO	NO	SLC35F1	intron	neuron
6_127496047_AG_0	-	Alu	NO	NO	SOGA3	intron	neuron
6_132449380_AG_0	-	Alu	YES	YES	STX7	three_prime_utr	neuron
6_149499596_AG_0	-	Alu	NO	YES			neuron
6_149502007_AG_0	-	Rep	YES	YES			neuron
6_149502014_AG_0	-	Rep	YES	YES			neuron
6_149502030_AG_0	-	Rep	YES	YES			neuron
6_149502660_AG_0	-	Alu	YES	YES			neuron
6_149502661_AG_0	-	Alu	NO	YES			neuron
6_149591171_AG_1	+	Alu	YES	YES	GINM1	three_prime_utr	neuron
6_149591241_AG_1	+	Alu	NO	YES	GINM1	three_prime_utr	neuron
6_149726226_AG_0	-	Alu	NO	YES	NUP43	three_prime_utr	neuron
6_149726240_AG_0	-	Alu	NO	YES	NUP43	three_prime_utr	neuron
6_151394028_AG_1	+	Alu	NO	YES			neuron
6_151394030_AG_1	+	Alu	NO	YES			neuron
6_154848435_AG_1	+	Alu	YES	YES	TIAM2	intron	neuron
6_156962595_AG_1	+	Alu	NO	YES	ARID1B	intron	neuron
6_159752840_AG_1	+	Alu	NO	YES	WTAP	intron	neuron
6_163422494_AG_1	+	Alu	NO	YES	QKI	intron	neuron
6_163422495_AG_1	+	Alu	NO	YES	QKI	intron	neuron
6_163424836_AG_1	+	Alu	YES	YES	QKI	intron	neuron
6_42207466_AG_0	-	Alu	YES	YES	MRPS10	three_prime_utr	neuron
6_75637961_AG_1	+	Alu	NO	YES	SENP6	intron	neuron
6_89634852_AG_0	-	Alu	YES	YES	LYRM2	three_prime_utr	neuron
6_111492694_AG_1	+	Alu	NO	YES	TRAF3IP2-AS1	intron	neuron
6_127467957_AG_0	-	Alu	YES	NO	AL096711.2	intron	neuron
6_170359674_AG_1	+	Alu	NO	YES	FAM120B	intron	neuron
7_2722384_AG_0	-	Alu	YES	YES			neuron
7_2727202_AG_0	-	Alu	NO	YES			neuron
7_2727514_AG_0	-	Alu	NO	YES			neuron
7_2727646_AG_0	-	Alu	YES	YES			neuron
7_8518604_AG_1	+	Alu	NO	YES	NXPH1	intron	neuron
7_8523990_AG_1	+	Alu	NO	YES	NXPH1	intron	neuron
7_8524122_AG_1	+	Alu	NO	NO	NXPH1	intron	neuron
7_8565509_AT_1	+	FALSE	NO	NO	NXPH1	intron	neuron
7_8583410_AG_1	+	Rep	NO	NO	NXPH1	intron	neuron
7_11059922_AG_1	+	Alu	YES	YES	PHF14	intron	neuron
7_20783670_TC_0	-	FALSE	NO	NO	SP8	three_prime_utr	neuron
7_21860051_AG_0	-	Alu	NO	NO			neuron
7_21888525_AG_0	-	Alu	NO	YES			neuron
7_21893956_AG_0	-	Alu	NO	NO			neuron
7_21894026_AG_0	-	Alu	NO	NO			neuron
7_21896841_AG_0	-	Alu	NO	NO			neuron
7_21896854_AG_0	-	Alu	NO	NO			neuron
7_21896953_AG_0	-	Alu	NO	YES			neuron
7_21896959_AG_0	-	Alu	NO	YES			neuron
7_21897041_AG_0	-	Alu	NO	NO			neuron
7_23144829_AG_1	+	Alu	NO	YES	KLHL7	intron	neuron
7_25121672_AG_0	-	Alu	YES	YES	CYCS	three_prime_utr	neuron
7_25121805_AG_0	-	Alu	YES	YES	CYCS	three_prime_utr	neuron
7_25121818_AG_0	-	Alu	YES	YES	CYCS	three_prime_utr	neuron
7_25121864_AG_0	-	Alu	YES	YES	CYCS	three_prime_utr	neuron
7_26191159_CA_0	-	FALSE	NO	NO	HNRNPA2B1	three_prime_utr	neuron
7_32520007_AG_1	+	Rep	NO	YES	AVL9	intron	neuron
7_32524461_AG_1	+	Alu	NO	YES	AVL9	intron	neuron
7_38723466_AG_0	-	Alu	YES	YES	VPS41	three_prime_utr	neuron
7_38723468_AG_0	-	Alu	YES	YES	VPS41	three_prime_utr	neuron
7_38723474_AG_0	-	Alu	YES	YES	VPS41	three_prime_utr	neuron
7_38723551_AG_0	-	Alu	YES	YES	VPS41	three_prime_utr	neuron
7_38723612_AG_0	-	Alu	YES	YES	VPS41	three_prime_utr	neuron
7_38724659_AG_0	-	Alu	YES	YES	VPS41	three_prime_utr	neuron
7_38724718_AG_0	-	Alu	YES	YES	VPS41	three_prime_utr	neuron
7_38724722_AG_0	-	Alu	YES	YES	VPS41	three_prime_utr	neuron
7_38724731_AG_0	-	Alu	YES	YES	VPS41	three_prime_utr	neuron
7_38724732_AG_0	-	Alu	YES	YES	VPS41	three_prime_utr	neuron
7_38724758_AG_0	-	Alu	YES	YES	VPS41	three_prime_utr	neuron
7_40066136_AG_1	+	Alu	NO	YES	CDK13	intron	neuron
7_44578703_AG_0	-	Alu	NO	YES	TMED4	three_prime_utr	neuron
7_44578754_AG_0	-	Alu	NO	YES	TMED4	three_prime_utr	neuron
7_44580909_AG_0	-	Alu	NO	YES	TMED4	three_prime_utr	neuron
7_44801890_AG_1	+	Alu	YES	YES	PPIA	three_prime_utr	neuron
7_44801920_AG_1	+	Alu	YES	YES	PPIA	three_prime_utr	neuron
7_44801990_AG_1	+	Alu	YES	YES	PPIA	three_prime_utr	neuron
7_44802258_AG_1	+	Alu	YES	YES	PPIA	three_prime_utr	neuron
7_44802329_AG_1	+	Alu	YES	YES	PPIA	three_prime_utr	neuron
7_44830763_AG_0	-	Alu	YES	YES	H2AFV	intron	neuron
7_44832838_AG_0	-	Alu	YES	YES	H2AFV	intron	neuron
7_44832855_AG_0	-	Alu	YES	YES	H2AFV	intron	neuron
7_44832917_AG_0	-	Alu	YES	YES	H2AFV	intron	neuron
7_44833102_AG_0	-	Alu	YES	YES	H2AFV	intron	neuron
7_44833115_AG_0	-	Alu	YES	YES	H2AFV	intron	neuron
7_44833305_AG_0	-	Alu	YES	YES	H2AFV	intron	neuron
7_44833371_AG_0	-	Alu	YES	YES	H2AFV	intron	neuron
7_44833507_AG_0	-	Alu	YES	YES	H2AFV	intron	neuron
7_55458134_AG_0	-	Rep	YES	YES	VOPP1	intron	neuron
7_55458895_AG_0	-	Rep	YES	YES	VOPP1	intron	neuron
7_55458904_AG_0	-	Rep	NO	YES	VOPP1	intron	neuron
7_55459331_AG_0	-	Rep	NO	YES	VOPP1	intron	neuron
7_55956333_AG_1	+	Alu	NO	YES	MRPS17	three_prime_utr	neuron
7_65000749_AG_0	-	Alu	NO	YES	ERV3-1	intron	neuron
7_66153223_AG_1	+	Alu	NO	YES	CRCP	three_prime_utr	neuron
7_66153318_AG_1	+	Alu	YES	YES	CRCP	three_prime_utr	neuron
7_66153328_AG_1	+	Alu	YES	YES	CRCP	three_prime_utr	neuron
7_66153805_AG_1	+	Alu	NO	YES	CRCP	three_prime_utr	neuron
7_66154305_AG_1	+	Alu	YES	YES	CRCP	three_prime_utr	neuron
7_66154379_AG_1	+	Alu	YES	YES	CRCP	three_prime_utr	neuron
7_66710914_AG_1	+	Alu	NO	YES	AC027644.4	intron	neuron
7_66740097_AG_0	-	Alu	NO	YES	RABGEF1	five_prime_utr	neuron
7_69612599_AG_1	+	Alu	YES	NO	AUTS2	intron	neuron
7_69623441_AG_1	+	Alu	NO	NO	AUTS2	intron	neuron
7_69627231_AG_1	+	Alu	NO	YES	AUTS2	intron	neuron
7_69627371_AG_1	+	Alu	NO	YES	AUTS2	intron	neuron
[truncated: 2,845 more rows]
