# Supplementary material for: Genetics of cell-type-specific post-transcriptional gene regulation during human neurogenesis
Source: bioRxiv. 2023 Sep 1:2023.08.30.555019. Preprint. [Version 1] doi: 10.1101/2023.08.30.555019 (PMC10491258; doi:10.1101/2023.08.30.555019)
Supplement: Supplement 3 [file media-3.csv]

filterID	Gene	Transcript	type
chr1_1233268_1233727_+	ENSG00000176022	ENST00000379198	progenitor
chr1_1233268_1234179_+	ENSG00000176022	ENST00000379198	progenitor
chr1_1233268_1235062_+	ENSG00000176022	ENST00000379198	progenitor
chr1_2306765_2309531_+	ENSG00000157933	ENST00000378536	progenitor
chr1_2306765_2310138_+	ENSG00000157933	ENST00000378536	progenitor
chr1_2306765_2310212_+	ENSG00000157933	ENST00000378536	progenitor
chr1_2403124_2403217_+	ENSG00000157916	ENST00000488353	progenitor
chr1_2403124_2403301_+	ENSG00000157916	ENST00000605895	progenitor
chr1_2403124_2403749_+	ENSG00000157916	ENST00000605895	progenitor
chr1_2403124_2405444_+	ENSG00000157916	ENST00000605895	progenitor
chr1_3433811_3435345_+	ENSG00000142611	ENST00000270722	ENST00000378391	progenitor
chr1_3433811_3436181_+	ENSG00000142611	ENST00000270722	progenitor
chr1_3433811_3438621_+	ENSG00000142611	ENST00000270722	progenitor
chr1_3628603_3628801_+	ENSG00000158109	ENST00000344579	progenitor
chr1_3628603_3628909_+	ENSG00000158109	ENST00000344579	progenitor
chr1_3628603_3630075_+	ENSG00000158109	ENST00000344579	progenitor
chr1_3628603_3630139_+	ENSG00000158109	ENST00000344579	progenitor
chr1_6460146_6460408_+	ENSG00000187017	ENST00000461727	progenitor
chr1_6460146_6460944_+	ENSG00000187017	ENST00000645284	progenitor
chr1_6621637_6623996_+	ENSG00000116273	ENST00000377648	progenitor
chr1_6621637_6624033_+	ENSG00000116273	ENST00000377648	progenitor
chr1_7779645_7780291_+	ENSG00000049245	ENST00000054666	progenitor
chr1_7779645_7781447_+	ENSG00000049245	ENST00000054666	progenitor
chr1_7842755_7842907_+	ENSG00000049246	ENST00000361923	progenitor
chr1_7842755_7843500_+	ENSG00000049246	ENST00000361923	progenitor
chr1_7842755_7845177_+	ENSG00000049246	ENST00000361923	progenitor
chr1_7985054_7985281_+	ENSG00000116288	ENST00000377493	ENST00000338639	progenitor
chr1_7985054_7985342_+	ENSG00000116288	ENST00000338639	progenitor
chr1_7985054_7985505_+	ENSG00000116288	ENST00000338639	progenitor
chr1_9264869_9265678_+	ENSG00000049239	ENST00000377403	progenitor
chr1_9264869_9267898_+	ENSG00000049239	ENST00000377403	ENST00000602477	progenitor
chr1_9264869_9271337_+	ENSG00000049239	ENST00000377403	progenitor
chr1_9582501_9582550_+	ENSG00000171612	ENST00000302692	progenitor
chr1_9582501_9582766_+	ENSG00000171612	ENST00000302692	progenitor
chr1_9582501_9585179_+	ENSG00000171612	ENST00000302692	progenitor
chr1_10179956_10180231_+	ENSG00000130939	ENST00000253251	progenitor
chr1_10179956_10180602_+	ENSG00000130939	ENST00000343090	progenitor
chr1_10179956_10181244_+	ENSG00000130939	ENST00000343090	progenitor
chr1_11286131_11286200_+	ENSG00000120942	ENST00000376810	progenitor
chr1_11286131_11286283_+	ENSG00000120942	ENST00000376810	progenitor
chr1_11286131_11286529_+	ENSG00000120942	ENST00000376810	progenitor
chr1_11286131_11288442_+	ENSG00000120942	ENST00000376810	progenitor
chr1_12509024_12509367_+	ENSG00000048707	ENST00000543766	progenitor
chr1_12509024_12510361_+	ENSG00000048707	ENST00000543766	progenitor
chr1_12509024_12512047_+	ENSG00000048707	ENST00000543766	progenitor
chr1_13615911_13616162_+	ENSG00000162493	ENST00000294489	progenitor
chr1_13615911_13616250_+	ENSG00000162493	ENST00000294489	progenitor
chr1_13615911_13617295_+	ENSG00000162493	ENST00000294489	progenitor
chr1_13615911_13617966_+	ENSG00000162493	ENST00000294489	progenitor
chr1_15428724_15428844_+	ENSG00000142634	ENST00000375980	progenitor
chr1_15428724_15430065_+	ENSG00000142634	ENST00000375980	progenitor
chr1_15428724_15430208_+	ENSG00000142634	ENST00000375980	progenitor
chr1_15428724_15430343_+	ENSG00000142634	ENST00000375980	progenitor
chr1_15568177_15568376_+	ENSG00000116138	ENST00000375847	progenitor
chr1_15568177_15568830_+	ENSG00000116138	ENST00000375847	progenitor
chr1_15568177_15569190_+	ENSG00000116138	ENST00000375847	progenitor
chr1_15568177_15570354_+	ENSG00000116138	ENST00000375847	progenitor
chr1_15568177_15571733_+	ENSG00000116138	ENST00000375847	progenitor
chr1_15784661_15785358_+	ENSG00000162458	ENST00000375766	progenitor
chr1_15784661_15786479_+	ENSG00000162458	ENST00000375766	progenitor
chr1_15784661_15786594_+	ENSG00000162458	ENST00000375766	progenitor
chr1_16395140_16395546_+	ENSG00000055070	ENST00000401088	progenitor
chr1_16395140_16396369_+	ENSG00000055070	ENST00000401088	progenitor
chr1_16395140_16398145_+	ENSG00000055070	ENST00000401088	progenitor
chr1_19258830_19258987_+	ENSG00000053372	ENST00000330263	progenitor
chr1_19258830_19259446_+	ENSG00000053372	ENST00000330263	progenitor
chr1_19258830_19259890_+	ENSG00000053372	ENST00000330263	progenitor
chr1_19258830_19260128_+	ENSG00000053372	ENST00000330263	progenitor
chr1_20650691_20650738_+	ENSG00000158828	ENST00000321556	progenitor
chr1_20650691_20651316_+	ENSG00000158828	ENST00000321556	progenitor
chr1_20650691_20651511_+	ENSG00000158828	ENST00000321556	progenitor
chr1_22091517_22091629_+	ENSG00000070831	ENST00000344548	progenitor
chr1_22091517_22092946_+	ENSG00000070831	ENST00000344548	progenitor
chr1_22526396_22527482_+	ENSG00000184677	ENST00000374651	progenitor
chr1_22526396_22528487_+	ENSG00000184677	ENST00000374651	progenitor
chr1_22526396_22530694_+	ENSG00000184677	ENST00000374651	progenitor
chr1_22526396_22531154_+	ENSG00000184677	ENST00000374651	progenitor
chr1_22913870_22915323_+	ENSG00000133216	ENST00000374630	ENST00000400191	progenitor
chr1_22913870_22921500_+	ENSG00000133216	ENST00000374630	ENST00000400191	progenitor
chr1_23759573_23759896_+	ENSG00000011007	ENST00000613537	progenitor
chr1_23759573_23762076_+	ENSG00000011007	ENST00000613537	progenitor
chr1_24469185_24470757_+	ENSG00000001461	ENST00000003912	progenitor
chr1_24469185_24472976_+	ENSG00000001461	ENST00000003912	progenitor
chr1_24535277_24535820_+	ENSG00000117602	ENST00000374395	progenitor
chr1_24535277_24537016_+	ENSG00000117602	ENST00000374395	ENST00000436717	progenitor
chr1_24535277_24541040_+	ENSG00000117602	ENST00000374395	progenitor
chr1_24840937_24840949_+	ENSG00000169504	ENST00000374379	progenitor
chr1_24840937_24841789_+	ENSG00000169504	ENST00000374379	progenitor
chr1_24840937_24843243_+	ENSG00000169504	ENST00000374379	progenitor
chr1_24840937_24843666_+	ENSG00000169504	ENST00000374379	progenitor
chr1_24840937_24844285_+	ENSG00000169504	ENST00000374379	progenitor
chr1_24840937_24844324_+	ENSG00000169504	ENST00000374379	progenitor
chr1_25360705_25360869_+	ENSG00000183726	ENST00000374358	progenitor
chr1_25360705_25360960_+	ENSG00000183726	ENST00000374358	progenitor
chr1_25360705_25361509_+	ENSG00000183726	ENST00000374358	progenitor
chr1_25360705_25362361_+	ENSG00000183726	ENST00000374358	progenitor
chr1_25498466_25498561_+	ENSG00000204178	ENST00000374343	progenitor
chr1_25498466_25498731_+	ENSG00000204178	ENST00000374343	progenitor
chr1_25498466_25498804_+	ENSG00000204178	ENST00000374343	progenitor
chr1_25498466_25499437_+	ENSG00000204178	ENST00000374343	progenitor
chr1_25498466_25499781_+	ENSG00000204178	ENST00000374343	progenitor
chr1_25498466_25500209_+	ENSG00000204178	ENST00000374343	progenitor
chr1_26122577_26124317_+	ENSG00000175087	ENST00000374269	progenitor
chr1_26122577_26125554_+	ENSG00000175087	ENST00000374269	progenitor
chr1_26469131_26469244_+	ENSG00000117682	ENST00000360009	ENST00000236342	progenitor
chr1_26469131_26471302_+	ENSG00000117682	ENST00000360009	ENST00000236342	progenitor
chr1_26475148_26475973_+	ENSG00000198830	ENST00000619352	ENST00000361427	progenitor
chr1_26475148_26476657_+	ENSG00000198830	ENST00000361427	progenitor
chr1_26946181_26946397_+	ENSG00000090273	ENST00000321265	progenitor
chr1_26946181_26946587_+	ENSG00000090273	ENST00000321265	progenitor
chr1_26946181_26946886_+	ENSG00000090273	ENST00000321265	progenitor
chr1_27306383_27308241_+	ENSG00000142784	ENST00000319394	progenitor
chr1_27306383_27308562_+	ENSG00000142784	ENST00000319394	progenitor
chr1_27306383_27308635_+	ENSG00000142784	ENST00000319394	progenitor
chr1_27822329_27823770_+	ENSG00000117758	ENST00000373943	progenitor
chr1_27822329_27824303_+	ENSG00000117758	ENST00000373943	progenitor
chr1_27822329_27824452_+	ENSG00000117758	ENST00000373943	progenitor
chr1_27850446_27850523_+	ENSG00000117751	ENST00000236412	progenitor
chr1_27850446_27851528_+	ENSG00000117751	ENST00000236412	progenitor
chr1_27850446_27851676_+	ENSG00000117751	ENST00000311772	progenitor
chr1_28496549_28498606_+	ENSG00000204138	ENST00000373839	progenitor
chr1_28496549_28500369_+	ENSG00000204138	ENST00000373839	progenitor
chr1_28538007_28538016_+	ENSG00000180198	ENST00000373831	progenitor
chr1_28538007_28538237_+	ENSG00000180198	ENST00000373832	progenitor
chr1_28538007_28539004_+	ENSG00000180198	ENST00000373832	progenitor
chr1_28538007_28539300_+	ENSG00000180198	ENST00000373833	progenitor
chr1_28577636_28577759_+	ENSG00000180098	ENST00000373830	progenitor
chr1_28577636_28577846_+	ENSG00000180098	ENST00000373830	progenitor
chr1_28577636_28578551_+	ENSG00000180098	ENST00000373830	progenitor
chr1_28714773_28714908_+	ENSG00000162419	ENST00000294409	progenitor
chr1_28714773_28714977_+	ENSG00000162419	ENST00000373816	progenitor
chr1_28714773_28718207_+	ENSG00000162419	ENST00000373816	progenitor
chr1_28714773_28719353_+	ENSG00000162419	ENST00000373816	progenitor
chr1_32042624_32042658_+	ENSG00000121774	ENST00000327300	progenitor
chr1_32042624_32043273_+	ENSG00000121774	ENST00000327300	progenitor
chr1_32042624_32043822_+	ENSG00000121774	ENST00000327300	progenitor
chr1_32042624_32043896_+	ENSG00000121774	ENST00000327300	progenitor
chr1_32195195_32198285_+	ENSG00000084652	ENST00000373609	progenitor
chr1_32680546_32680657_+	ENSG00000162521	ENST00000373485	ENST00000373493	progenitor
chr1_32679705_32681120_+	ENSG00000162521	ENST00000373493	progenitor
chr1_32679705_32682841_+	ENSG00000162521	ENST00000373493	progenitor
chr1_32679705_32686220_+	ENSG00000162521	ENST00000373493	progenitor
chr1_33120182_33120529_+	ENSG00000142920	ENST00000294517	ENST00000373443	progenitor
chr1_33120182_33123492_+	ENSG00000142920	ENST00000294517	progenitor
chr1_33495476_33495653_+	ENSG00000121903	ENST00000361328	progenitor
chr1_33495476_33496391_+	ENSG00000121903	ENST00000361328	progenitor
chr1_33495476_33496507_+	ENSG00000121903	ENST00000361328	progenitor
chr1_35115259_35115367_+	ENSG00000197056	ENST00000359858	progenitor
chr1_35115259_35115553_+	ENSG00000197056	ENST00000359858	progenitor
chr1_35115259_35115859_+	ENSG00000197056	ENST00000359858	progenitor
chr1_35419677_35420186_+	ENSG00000146463	ENST00000314607	progenitor
chr1_35419677_35421333_+	ENSG00000146463	ENST00000314607	progenitor
chr1_35419677_35421943_+	ENSG00000146463	ENST00000314607	progenitor
chr1_35853605_35854510_+	ENSG00000134698	ENST00000373210	progenitor
chr1_35853605_35855440_+	ENSG00000134698	ENST00000373210	progenitor
chr1_35853605_35857500_+	ENSG00000134698	ENST00000373210	progenitor
chr1_35853605_35857663_+	ENSG00000134698	ENST00000373210	progenitor
chr1_35853605_35857908_+	ENSG00000134698	ENST00000373210	progenitor
chr1_35919607_35923050_+	ENSG00000092847	ENST00000373204	progenitor
chr1_35919607_35923898_+	ENSG00000092847	ENST00000373204	progenitor
chr1_35919607_35924296_+	ENSG00000092847	ENST00000373204	progenitor
chr1_35919607_35925442_+	ENSG00000092847	ENST00000373204	progenitor
chr1_35919607_35928773_+	ENSG00000092847	ENST00000373204	progenitor
chr1_35919607_35929609_+	ENSG00000092847	ENST00000373204	progenitor
chr1_35919607_35930529_+	ENSG00000092847	ENST00000373204	progenitor
chr1_36055745_36056147_+	ENSG00000126070	ENST00000246314	progenitor
chr1_36055745_36062900_+	ENSG00000126070	ENST00000373191	progenitor
chr1_36055745_36063152_+	ENSG00000126070	ENST00000373191	progenitor
chr1_36055745_36070923_+	ENSG00000126070	ENST00000373191	progenitor
chr1_36055745_36072056_+	ENSG00000126070	ENST00000373191	progenitor
chr1_36055745_36072500_+	ENSG00000126070	ENST00000373191	progenitor
chr1_36321127_36321347_+	ENSG00000214193	ENST00000453908	progenitor
chr1_38023628_38023755_+	ENSG00000183520	ENST00000373014	progenitor
chr1_38023628_38023801_+	ENSG00000183520	ENST00000373014	progenitor
chr1_38023628_38024821_+	ENSG00000183520	ENST00000373014	progenitor
chr1_39004055_39004281_+	ENSG00000174574	ENST00000372984	progenitor
chr1_39004055_39005885_+	ENSG00000174574	ENST00000432648	progenitor
chr1_39004055_39006059_+	ENSG00000174574	ENST00000432648	progenitor
chr1_39485794_39485925_+	ENSG00000127603	ENST00000361689	progenitor
chr1_39485794_39486059_+	ENSG00000127603	ENST00000361689	progenitor
chr1_39485794_39486232_+	ENSG00000127603	ENST00000361689	progenitor
chr1_39485794_39486993_+	ENSG00000127603	ENST00000361689	progenitor
chr1_39485794_39487138_+	ENSG00000127603	ENST00000564288	progenitor
chr1_40071533_40072060_+	ENSG00000131236	ENST00000340450	progenitor
chr1_40071533_40072666_+	ENSG00000131236	ENST00000340450	progenitor
chr1_40240447_40240734_+	ENSG00000117000	ENST00000372771	progenitor
chr1_40240447_40240931_+	ENSG00000117000	ENST00000372771	progenitor
chr1_40292669_40294184_+	ENSG00000084073	ENST00000372759	progenitor
chr1_40422101_40423326_+	ENSG00000084070	ENST00000372718	progenitor
chr1_40496059_40496286_+	ENSG00000187815	ENST00000372705	progenitor
chr1_40496059_40496343_+	ENSG00000187815	ENST00000372706	progenitor
chr1_40770828_40771603_+	ENSG00000066136	ENST00000308733	ENST00000447388	ENST00000456393	progenitor
chr1_42414974_42415055_+	ENSG00000177181	ENST00000431473	progenitor
chr1_42414974_42415177_+	ENSG00000177181	ENST00000431473	progenitor
chr1_42414974_42418164_+	ENSG00000177181	ENST00000431473	progenitor
chr1_42414974_42418280_+	ENSG00000177181	ENST00000431473	progenitor
chr1_42414974_42421841_+	ENSG00000177181	ENST00000431473	progenitor
chr1_42414974_42422576_+	ENSG00000177181	ENST00000431473	progenitor
chr1_42414974_42424231_+	ENSG00000177181	ENST00000431473	progenitor
chr1_42459926_42460415_+	ENSG00000127125	ENST00000372556	ENST00000372561	progenitor
chr1_42459926_42461233_+	ENSG00000127125	ENST00000372561	progenitor
chr1_43450480_43451157_+	ENSG00000198198	ENST00000562955	progenitor
chr1_43450480_43453307_+	ENSG00000198198	ENST00000562955	progenitor
chr1_44813772_44815585_+	ENSG00000222009	ENST00000450269	progenitor
chr1_45328264_45328541_+	ENSG00000186603	ENST00000334815	progenitor
chr1_45328264_45328689_+	ENSG00000186603	ENST00000334815	progenitor
chr1_45328264_45328733_+	ENSG00000186603	ENST00000334815	progenitor
chr1_45509215_45509280_+	ENSG00000132763	ENST00000401061	progenitor
chr1_45509215_45511085_+	ENSG00000132763	ENST00000401061	progenitor
chr1_45509215_45513168_+	ENSG00000132763	ENST00000401061	progenitor
chr1_45509215_45513216_+	ENSG00000132763	ENST00000401061	progenitor
chr1_45509215_45513382_+	ENSG00000132763	ENST00000401061	progenitor
chr1_46220220_46220280_+	ENSG00000171357	ENST00000371980	progenitor
chr1_46220220_46220341_+	ENSG00000171357	ENST00000371980	progenitor
chr1_46220220_46221261_+	ENSG00000171357	ENST00000371980	progenitor
chr1_46361846_46362191_+	ENSG00000117481	ENST00000474844	ENST00000537428	progenitor
chr1_46361846_46365018_+	ENSG00000117481	ENST00000474844	progenitor
chr1_47376745_47376917_+	ENSG00000162368	ENST00000371873	progenitor
chr1_47376745_47377787_+	ENSG00000162368	ENST00000371873	progenitor
chr1_47376745_47377866_+	ENSG00000162368	ENST00000371873	progenitor
chr1_47376745_47378839_+	ENSG00000162368	ENST00000371873	progenitor
chr1_50974270_50974504_+	ENSG00000123080	ENST00000262662	progenitor
chr1_50974270_50974633_+	ENSG00000123080	ENST00000262662	progenitor
chr1_51271322_51271570_+	ENSG00000123091	ENST00000242719	progenitor
chr1_51271322_51271775_+	ENSG00000123091	ENST00000242719	progenitor
chr1_51271322_51272643_+	ENSG00000123091	ENST00000242719	progenitor
chr1_51271322_51273102_+	ENSG00000123091	ENST00000242719	progenitor
chr1_51271322_51273255_+	ENSG00000123091	ENST00000242719	progenitor
chr1_51271322_51273472_+	ENSG00000123091	ENST00000242719	progenitor
chr1_51787789_51787910_+	ENSG00000117859	ENST00000361556	progenitor
chr1_51787789_51788088_+	ENSG00000117859	ENST00000361556	progenitor
chr1_51787789_51788290_+	ENSG00000117859	ENST00000361556	progenitor
chr1_51787789_51788418_+	ENSG00000117859	ENST00000361556	progenitor
chr1_51787789_51788469_+	ENSG00000117859	ENST00000361556	progenitor
chr1_51787789_51789217_+	ENSG00000117859	ENST00000428468	progenitor
chr1_52086758_52086901_+	ENSG00000134717	ENST00000313334	ENST00000489308	progenitor
chr1_52086758_52087189_+	ENSG00000134717	ENST00000313334	ENST00000489308	progenitor
chr1_52086758_52088391_+	ENSG00000134717	ENST00000313334	progenitor
chr1_52086758_52088433_+	ENSG00000134717	ENST00000472944	ENST00000313334	progenitor
chr1_52086758_52089524_+	ENSG00000134717	ENST00000313334	progenitor
chr1_52086758_52089771_+	ENSG00000134717	ENST00000313334	progenitor
chr1_52086758_52089913_+	ENSG00000134717	ENST00000313334	progenitor
chr1_52086758_52090716_+	ENSG00000134717	ENST00000313334	progenitor
chr1_52346221_52346235_+	ENSG00000157077	ENST00000287727	progenitor
chr1_52346221_52346306_+	ENSG00000157077	ENST00000287727	progenitor
chr1_52346221_52346533_+	ENSG00000157077	ENST00000287727	progenitor
chr1_52346221_52346653_+	ENSG00000157077	ENST00000287727	progenitor
chr1_52346221_52346685_+	ENSG00000157077	ENST00000371591	progenitor
chr1_52416690_52416888_+	ENSG00000134748	ENST00000257181	progenitor
chr1_52416690_52417020_+	ENSG00000134748	ENST00000257181	progenitor
chr1_52416690_52417183_+	ENSG00000134748	ENST00000257181	progenitor
chr1_52416690_52418178_+	ENSG00000134748	ENST00000257181	progenitor
chr1_52416690_52418248_+	ENSG00000134748	ENST00000257181	progenitor
chr1_52416690_52420839_+	ENSG00000134748	ENST00000257181	progenitor
chr1_53050704_53051610_+	ENSG00000116171	ENST00000488965	ENST00000371514	progenitor
chr1_53050704_53051708_+	ENSG00000116171	ENST00000371514	progenitor
chr1_54609112_54610122_+	ENSG00000162390	ENST00000343744	progenitor
chr1_54609112_54610327_+	ENSG00000162390	ENST00000343744	progenitor
chr1_56707713_56708489_+	ENSG00000162409	ENST00000371244	progenitor
chr1_56707713_56708910_+	ENSG00000162409	ENST00000371244	progenitor
chr1_56707713_56710682_+	ENSG00000162409	ENST00000371244	progenitor
chr1_56707713_56711691_+	ENSG00000162409	ENST00000371244	progenitor
chr1_56707713_56714815_+	ENSG00000162409	ENST00000371244	progenitor
chr1_56707713_56714858_+	ENSG00000162409	ENST00000371244	progenitor
chr1_56707713_56715086_+	ENSG00000162409	ENST00000371244	progenitor
chr1_56707713_56715335_+	ENSG00000162409	ENST00000371244	progenitor
chr1_62450981_62451249_+	ENSG00000162607	ENST00000339950	progenitor
chr1_62450981_62451318_+	ENSG00000162607	ENST00000339950	progenitor
chr1_62450981_62451738_+	ENSG00000162607	ENST00000339950	progenitor
chr1_62450981_62451820_+	ENSG00000162607	ENST00000339950	progenitor
chr1_62864159_62865268_+	ENSG00000125703	ENST00000317868	progenitor
chr1_62864159_62865512_+	ENSG00000125703	ENST00000317868	progenitor
chr1_63437020_63437198_+	ENSG00000088035	ENST00000263440	progenitor
chr1_63437020_63438035_+	ENSG00000088035	ENST00000263440	progenitor
chr1_63437020_63438562_+	ENSG00000088035	ENST00000263440	progenitor
chr1_64830985_64831344_+	ENSG00000162437	ENST00000294428	progenitor
chr1_64830985_64831839_+	ENSG00000162437	ENST00000294428	progenitor
chr1_64830985_64833232_+	ENSG00000162437	ENST00000294428	progenitor
chr1_65226177_65228716_+	ENSG00000162433	ENST00000327299	progenitor
chr1_65226177_65232143_+	ENSG00000162433	ENST00000327299	progenitor
chr1_65413025_65413815_+	ENSG00000116675	ENST00000263441	progenitor
chr1_65413025_65414762_+	ENSG00000116675	ENST00000263441	progenitor
chr1_65413025_65414892_+	ENSG00000116675	ENST00000263441	progenitor
chr1_65413025_65415024_+	ENSG00000116675	ENST00000263441	progenitor
chr1_66372678_66373123_+	ENSG00000184588	ENST00000329654	progenitor
chr1_66372678_66374280_+	ENSG00000184588	ENST00000329654	progenitor
chr1_66372678_66374582_+	ENSG00000184588	ENST00000341517	progenitor
chr1_66743095_66745085_+	ENSG00000118473	ENST00000371037	ENST00000371039	progenitor
chr1_66743095_66745863_+	ENSG00000118473	ENST00000371037	progenitor
chr1_66743095_66748310_+	ENSG00000118473	ENST00000371037	progenitor
chr1_66743095_66751139_+	ENSG00000118473	ENST00000371037	progenitor
chr1_66986473_66986491_+	ENSG00000198160	ENST00000355356	ENST00000355977	progenitor
chr1_66986473_66987665_+	ENSG00000198160	ENST00000355356	ENST00000355977	progenitor
chr1_66986473_66988031_+	ENSG00000198160	ENST00000355356	ENST00000355977	progenitor
chr1_67687774_67688101_+	ENSG00000116717	ENST00000370986	progenitor
chr1_67687774_67688343_+	ENSG00000116717	ENST00000370986	progenitor
chr1_70250805_70250947_+	ENSG00000116754	ENST00000370949	ENST00000370951	progenitor
chr1_70250805_70251255_+	ENSG00000116754	ENST00000370949	ENST00000370951	progenitor
chr1_70250805_70252000_+	ENSG00000116754	ENST00000370949	progenitor
chr1_70250805_70252154_+	ENSG00000116754	ENST00000370949	progenitor
chr1_70250805_70253052_+	ENSG00000116754	ENST00000370949	progenitor
chr1_70439127_70439332_+	ENSG00000116761	ENST00000370938	progenitor
chr1_70439127_70439676_+	ENSG00000116761	ENST00000370938	progenitor
chr1_74764113_74764400_+	ENSG00000162623	ENST00000370867	ENST00000479111	progenitor
chr1_74764113_74766677_+	ENSG00000162623	ENST00000370867	progenitor
chr1_75762763_75763497_+	ENSG00000117054	ENST00000370834	progenitor
chr1_75762763_75763625_+	ENSG00000117054	ENST00000370841	progenitor
chr1_75762763_75763693_+	ENSG00000117054	ENST00000370841	progenitor
chr1_76628806_76630877_+	ENSG00000184005	ENST00000328299	progenitor
chr1_76628806_76630947_+	ENSG00000184005	ENST00000328299	progenitor
chr1_76628806_76631713_+	ENSG00000184005	ENST00000328299	progenitor
chr1_76628806_76634601_+	ENSG00000184005	ENST00000328299	progenitor
chr1_77063206_77064070_+	ENSG00000117069	ENST00000477717	progenitor
chr1_77063206_77065722_+	ENSG00000117069	ENST00000477717	progenitor
chr1_77063206_77067537_+	ENSG00000117069	ENST00000477717	progenitor
chr1_77875064_77879401_+	ENSG00000180488	ENST00000370791	progenitor
chr1_77875064_77879539_+	ENSG00000180488	ENST00000370791	progenitor
chr1_77942829_77943198_+	ENSG00000162614	ENST00000330010	progenitor
chr1_77942829_77943282_+	ENSG00000162614	ENST00000330010	progenitor
chr1_77942829_77943895_+	ENSG00000162614	ENST00000330010	progenitor
chr1_81991145_81991870_+	ENSG00000117114	ENST00000319517	ENST00000370713	ENST00000370717	progenitor
chr1_81991145_81992436_+	ENSG00000117114	ENST00000370717	progenitor
chr1_84497470_84497603_+	ENSG00000117133	ENST00000370654	progenitor
chr1_84497470_84497678_+	ENSG00000117133	ENST00000370654	progenitor
chr1_84497470_84498352_+	ENSG00000117133	ENST00000370654	progenitor
chr1_85583042_85583716_+	ENSG00000142871	ENST00000451137	progenitor
chr1_85583042_85583962_+	ENSG00000142871	ENST00000451137	progenitor
chr1_86743235_86743319_+	ENSG00000097033	ENST00000370558	progenitor
chr1_86743235_86743417_+	ENSG00000097033	ENST00000370558	progenitor
chr1_86743235_86743586_+	ENSG00000097033	ENST00000370558	progenitor
chr1_86743235_86743662_+	ENSG00000097033	ENST00000370558	progenitor
chr1_86743235_86748184_+	ENSG00000097033	ENST00000535010	ENST00000370558	progenitor
chr1_87344796_87345022_+	ENSG00000143013	ENST00000370542	progenitor
chr1_87344796_87345128_+	ENSG00000143013	ENST00000370542	progenitor
chr1_87344796_87345599_+	ENSG00000143013	ENST00000370544	progenitor
chr1_87344796_87345886_+	ENSG00000143013	ENST00000370544	progenitor
chr1_87344796_87345968_+	ENSG00000143013	ENST00000370544	progenitor
chr1_87344796_87347103_+	ENSG00000143013	ENST00000370544	progenitor
chr1_87344796_87348923_+	ENSG00000143013	ENST00000370544	progenitor
chr1_88833448_88834681_+	ENSG00000065243	ENST00000370521	progenitor
chr1_88833448_88835360_+	ENSG00000065243	ENST00000370521	progenitor
chr1_88833448_88835446_+	ENSG00000065243	ENST00000370521	progenitor
chr1_88833448_88835803_+	ENSG00000065243	ENST00000370521	progenitor
chr1_88833448_88835921_+	ENSG00000065243	ENST00000370521	progenitor
chr1_88833448_88836255_+	ENSG00000065243	ENST00000370521	progenitor
chr1_89593043_89593511_+	ENSG00000197147	ENST00000330947	progenitor
chr1_89593043_89594761_+	ENSG00000197147	ENST00000330947	progenitor
chr1_89593043_89596585_+	ENSG00000197147	ENST00000330947	progenitor
chr1_89593043_89596632_+	ENSG00000197147	ENST00000330947	progenitor
chr1_89593043_89597882_+	ENSG00000197147	ENST00000330947	progenitor
chr1_90027701_90028103_+	ENSG00000162664	ENST00000340281	progenitor
chr1_90027701_90028222_+	ENSG00000162664	ENST00000340281	progenitor
chr1_90027701_90028535_+	ENSG00000162664	ENST00000340281	progenitor
chr1_90027701_90029839_+	ENSG00000162664	ENST00000340281	progenitor
chr1_90027701_90033618_+	ENSG00000162664	ENST00000340281	progenitor
chr1_90027701_90035473_+	ENSG00000162664	ENST00000340281	progenitor
chr1_90027701_90035548_+	ENSG00000162664	ENST00000340281	progenitor
chr1_91524435_91524496_+	ENSG00000097046	ENST00000234626	progenitor
chr1_91524435_91525764_+	ENSG00000097046	ENST00000234626	progenitor
chr1_92063286_92063536_+	ENSG00000172031	ENST00000370383	progenitor
chr1_92387011_92398348_+	ENSG00000122484	ENST00000610020	progenitor
chr1_92387011_92398884_+	ENSG00000122484	ENST00000610020	progenitor
chr1_92387011_92402056_+	ENSG00000122484	ENST00000610020	progenitor
chr1_93137027_93137303_+	ENSG00000143033	ENST00000370298	progenitor
chr1_93137027_93137566_+	ENSG00000143033	ENST00000370298	progenitor
chr1_93137027_93138242_+	ENSG00000143033	ENST00000370298	progenitor
chr1_93137027_93138666_+	ENSG00000143033	ENST00000370298	progenitor
chr1_93137027_93139081_+	ENSG00000143033	ENST00000370298	progenitor
chr1_93360639_93360719_+	ENSG00000117505	ENST00000370267	progenitor
chr1_93360639_93361496_+	ENSG00000117505	ENST00000370272	progenitor
chr1_93360639_93362606_+	ENSG00000117505	ENST00000370272	progenitor
chr1_93360639_93364134_+	ENSG00000117505	ENST00000370272	progenitor
chr1_93360639_93366673_+	ENSG00000117505	ENST00000370272	progenitor
chr1_93360639_93367346_+	ENSG00000117505	ENST00000370272	progenitor
chr1_93360639_93368654_+	ENSG00000117505	ENST00000370272	progenitor
chr1_93360639_93369498_+	ENSG00000117505	ENST00000370272	progenitor
chr1_94517129_94518666_+	ENSG00000117528	ENST00000370214	progenitor
chr1_96813405_96814570_+	ENSG00000117569	ENST00000370197	ENST00000370198	progenitor
chr1_96813405_96814806_+	ENSG00000117569	ENST00000370197	ENST00000370198	progenitor
chr1_96813405_96814880_+	ENSG00000117569	ENST00000426398	progenitor
chr1_96813405_96823738_+	ENSG00000117569	ENST00000609116	progenitor
chr1_100148820_100149687_+	ENSG00000122435	ENST00000370141	progenitor
chr1_100148820_100150498_+	ENSG00000122435	ENST00000370141	progenitor
chr1_100291504_100291610_+	ENSG00000137996	ENST00000260563	progenitor
chr1_100291504_100292769_+	ENSG00000137996	ENST00000370128	progenitor
chr1_100974857_100976042_+	ENSG00000162695	ENST00000357650	progenitor
chr1_100974857_100976386_+	ENSG00000162695	ENST00000357650	progenitor
chr1_100974857_100976493_+	ENSG00000162695	ENST00000357650	progenitor
chr1_100974857_100978714_+	ENSG00000162695	ENST00000357650	progenitor
chr1_100974857_100978760_+	ENSG00000162695	ENST00000357650	progenitor
chr1_100974857_100980467_+	ENSG00000162695	ENST00000357650	progenitor
chr1_100974857_100981755_+	ENSG00000162695	ENST00000357650	progenitor
chr1_101240133_101241518_+	ENSG00000170989	ENST00000305352	progenitor
chr1_107057843_107059041_+	ENSG00000198890	ENST00000370078	progenitor
chr1_107057843_107059317_+	ENSG00000198890	ENST00000370078	progenitor
chr1_108700020_108700083_+	ENSG00000134186	ENST00000370021	progenitor
chr1_108700020_108700365_+	ENSG00000134186	ENST00000370021	progenitor
chr1_108700020_108700451_+	ENSG00000134186	ENST00000370021	progenitor
chr1_108700020_108701082_+	ENSG00000134186	ENST00000370021	progenitor
chr1_108700020_108701204_+	ENSG00000134186	ENST00000370021	progenitor
chr1_108700020_108701805_+	ENSG00000134186	ENST00000370021	progenitor
chr1_108700020_108702885_+	ENSG00000134186	ENST00000370025	progenitor
chr1_108700020_108702927_+	ENSG00000134186	ENST00000370025	progenitor
chr1_108700020_108702968_+	ENSG00000134186	ENST00000370025	progenitor
chr1_108808877_108809526_+	ENSG00000116266	ENST00000370008	progenitor
chr1_108929940_108930421_+	ENSG00000121957	ENST00000446797	ENST00000264126	progenitor
chr1_108929940_108933542_+	ENSG00000121957	ENST00000264126	progenitor
chr1_108929940_108934545_+	ENSG00000121957	ENST00000264126	progenitor
chr1_109094499_109094813_+	ENSG00000215717	ENST00000338272	progenitor
chr1_109094499_109096934_+	ENSG00000215717	ENST00000338272	progenitor
chr1_109203012_109206616_+	ENSG00000116299	ENST00000369939	progenitor
chr1_109274049_109274340_+	ENSG00000143126	ENST00000271332	progenitor
chr1_109274049_109275751_+	ENSG00000143126	ENST00000271332	progenitor
chr1_110053912_110053960_+	ENSG00000143093	ENST00000369795	progenitor
chr1_110053912_110054663_+	ENSG00000143093	ENST00000369795	progenitor
chr1_110232972_110233230_+	ENSG00000116396	ENST00000369787	ENST00000413138	ENST00000438661	progenitor
chr1_110232972_110234044_+	ENSG00000116396	ENST00000369787	ENST00000413138	ENST00000438661	progenitor
chr1_110232309_110248267_+	ENSG00000116396	ENST00000369787	progenitor
chr1_110232309_110248682_+	ENSG00000116396	ENST00000369787	progenitor
chr1_111184310_111184808_+	ENSG00000134255	ENST00000357172	progenitor
chr1_111184310_111185102_+	ENSG00000134255	ENST00000357172	progenitor
chr1_111351327_111351502_+	ENSG00000173947	ENST00000369737	progenitor
chr1_111351327_111351769_+	ENSG00000173947	ENST00000369738	progenitor
chr1_111351327_111353013_+	ENSG00000173947	ENST00000369738	progenitor
chr1_111460994_111461067_+	ENSG00000116459	ENST00000369722	progenitor
chr1_111460994_111461348_+	ENSG00000116459	ENST00000369722	progenitor
chr1_111460994_111461411_+	ENSG00000116459	ENST00000369722	progenitor
chr1_111460994_111461534_+	ENSG00000116459	ENST00000369722	progenitor
chr1_111460994_111462583_+	ENSG00000116459	ENST00000369722	progenitor
chr1_111460994_111462790_+	ENSG00000116459	ENST00000369722	progenitor
chr1_111766899_111767268_+	ENSG00000064703	ENST00000369702	progenitor
chr1_111766899_111767503_+	ENSG00000064703	ENST00000369702	progenitor
chr1_111766899_111767576_+	ENSG00000064703	ENST00000369702	progenitor
chr1_112457412_112458301_+	ENSG00000143079	ENST00000271277	progenitor
chr1_112457412_112458372_+	ENSG00000143079	ENST00000271277	progenitor
chr1_112457412_112459592_+	ENSG00000143079	ENST00000271277	progenitor
chr1_112457412_112460061_+	ENSG00000143079	ENST00000271277	progenitor
chr1_112457412_112460192_+	ENSG00000143079	ENST00000271277	progenitor
chr1_112457412_112460243_+	ENSG00000143079	ENST00000271277	progenitor
chr1_112457412_112461164_+	ENSG00000143079	ENST00000271277	progenitor
chr1_112520509_112530165_+	ENSG00000134245	ENST00000369684	progenitor
chr1_112670132_112670234_+	ENSG00000116489	ENST00000263168	progenitor
chr1_112670132_112670282_+	ENSG00000116489	ENST00000263168	progenitor
chr1_112670132_112671619_+	ENSG00000116489	ENST00000263168	progenitor
chr1_113124101_113124737_+	ENSG00000198799	ENST00000361127	progenitor
chr1_113124101_113125201_+	ENSG00000198799	ENST00000361127	progenitor
chr1_113124101_113128574_+	ENSG00000198799	ENST00000361127	progenitor
chr1_113124101_113130932_+	ENSG00000198799	ENST00000361127	progenitor
chr1_113124101_113132260_+	ENSG00000198799	ENST00000361127	progenitor
chr1_113684014_113684759_+	ENSG00000081026	ENST00000307546	progenitor
chr1_113684014_113685376_+	ENSG00000081026	ENST00000307546	progenitor
chr1_113684014_113685923_+	ENSG00000081026	ENST00000307546	progenitor
chr1_113973512_113973901_+	ENSG00000163349	ENST00000369553	ENST00000340480	progenitor
chr1_113973512_113977450_+	ENSG00000163349	ENST00000340480	progenitor
chr1_113973512_113977804_+	ENSG00000163349	ENST00000340480	progenitor
chr1_113973512_113977869_+	ENSG00000163349	ENST00000426820	progenitor
chr1_115691379_115691956_+	ENSG00000173218	ENST00000355485	progenitor
chr1_115691379_115693187_+	ENSG00000173218	ENST00000355485	progenitor
chr1_115691379_115693688_+	ENSG00000173218	ENST00000355485	progenitor
chr1_115691379_115695473_+	ENSG00000173218	ENST00000355485	progenitor
chr1_115691379_115698224_+	ENSG00000173218	ENST00000355485	progenitor
chr1_116986967_116987082_+	ENSG00000134247	ENST00000393203	progenitor
chr1_116986967_116987270_+	ENSG00000134247	ENST00000393203	progenitor
chr1_116986967_116988617_+	ENSG00000134247	ENST00000393203	progenitor
chr1_116986967_116990358_+	ENSG00000134247	ENST00000393203	progenitor
chr1_117101524_117101606_+	ENSG00000116830	ENST00000369466	progenitor
chr1_117101524_117101860_+	ENSG00000116830	ENST00000369466	progenitor
chr1_117101524_117102539_+	ENSG00000116830	ENST00000369466	progenitor
chr1_117101524_117102601_+	ENSG00000116830	ENST00000369466	progenitor
chr1_117101524_117102650_+	ENSG00000116830	ENST00000369466	progenitor
chr1_117101524_117102729_+	ENSG00000116830	ENST00000369466	progenitor
chr1_117101524_117105143_+	ENSG00000116830	ENST00000369466	progenitor
chr1_117101524_117107453_+	ENSG00000116830	ENST00000369466	progenitor
chr1_117522957_117523898_+	ENSG00000198162	ENST00000356554	progenitor
chr1_117522957_117525942_+	ENSG00000198162	ENST00000356554	progenitor
chr1_117522957_117526147_+	ENSG00000198162	ENST00000356554	progenitor
chr1_117522957_117528872_+	ENSG00000198162	ENST00000356554	progenitor
chr1_117624044_117628388_+	ENSG00000183508	ENST00000369448	progenitor
chr1_117959447_117959758_+	ENSG00000065183	ENST00000349139	progenitor
chr1_117959447_117960071_+	ENSG00000065183	ENST00000349139	progenitor
chr1_117959447_117960423_+	ENSG00000065183	ENST00000349139	progenitor
chr1_117959447_117960885_+	ENSG00000065183	ENST00000349139	progenitor
chr1_117959447_117963868_+	ENSG00000065183	ENST00000349139	progenitor
chr1_117959447_117966542_+	ENSG00000065183	ENST00000349139	progenitor
chr1_119744040_119744226_+	ENSG00000092621	ENST00000369409	ENST00000641023	progenitor
chr1_145842420_145842505_+	ENSG00000186141	ENST00000369294	ENST00000334163	progenitor
chr1_145842420_145842578_+	ENSG00000186141	ENST00000334163	progenitor
chr1_145842420_145842755_+	ENSG00000186141	ENST00000334163	progenitor
chr1_147624959_147626164_+	ENSG00000116128	ENST00000234739	progenitor
chr1_147624959_147626226_+	ENSG00000116128	ENST00000234739	progenitor
chr1_150473334_150473710_+	ENSG00000163125	ENST00000369068	progenitor
chr1_150473334_150474358_+	ENSG00000163125	ENST00000369068	progenitor
chr1_150473334_150474534_+	ENSG00000163125	ENST00000369068	progenitor
chr1_150473334_150475359_+	ENSG00000163125	ENST00000369068	progenitor
chr1_150473334_150475906_+	ENSG00000163125	ENST00000369068	progenitor
chr1_150473334_150476566_+	ENSG00000163125	ENST00000369068	progenitor
chr1_151050458_151050588_+	ENSG00000143443	ENST00000368926	progenitor
chr1_151050458_151051420_+	ENSG00000143443	ENST00000368926	progenitor
chr1_151067497_151067715_+	ENSG00000213190	ENST00000368921	progenitor
chr1_151067497_151068493_+	ENSG00000213190	ENST00000368921	progenitor
chr1_151118256_151118488_+	ENSG00000143458	ENST00000368916	progenitor
chr1_151118256_151118532_+	ENSG00000143458	ENST00000368916	progenitor
chr1_151118256_151125542_+	ENSG00000143458	ENST00000368918	progenitor
chr1_151694417_151699091_+	ENSG00000143376	ENST00000368843	ENST00000458013	progenitor
chr1_153645269_153645399_+	ENSG00000160679	ENST00000368687	ENST00000614256	progenitor
chr1_153645269_153645828_+	ENSG00000160679	ENST00000368690	ENST00000614256	progenitor
chr1_153645269_153646305_+	ENSG00000160679	ENST00000368690	ENST00000614256	progenitor
chr1_154270919_154271295_+	ENSG00000143569	ENST00000271877	progenitor
chr1_154270919_154271509_+	ENSG00000143569	ENST00000271877	progenitor
chr1_154349118_154349661_+	ENSG00000143515	ENST00000368489	progenitor
chr1_154349118_154351138_+	ENSG00000143515	ENST00000368489	progenitor
chr1_154349118_154351307_+	ENSG00000143515	ENST00000368489	progenitor
chr1_155738242_155738529_+	ENSG00000132676	ENST00000343043	progenitor
chr1_155738242_155738574_+	ENSG00000132676	ENST00000343043	progenitor
chr1_155738242_155739020_+	ENSG00000132676	ENST00000368336	progenitor
chr1_155881508_155882183_+	ENSG00000132718	ENST00000368324	progenitor
chr1_155881508_155882969_+	ENSG00000132718	ENST00000368324	progenitor
chr1_155881508_155885209_+	ENSG00000132718	ENST00000368324	progenitor
chr1_156139106_156139328_+	ENSG00000160789	ENST00000368299	progenitor
chr1_156139106_156140081_+	ENSG00000160789	ENST00000368300	progenitor
chr1_156594084_156594136_+	ENSG00000163382	ENST00000368234	ENST00000368235	progenitor
chr1_156594084_156594189_+	ENSG00000163382	ENST00000368235	progenitor
chr1_156594084_156594297_+	ENSG00000163382	ENST00000368235	progenitor
chr1_158095120_158098207_+	ENSG00000183853	ENST00000359209	progenitor
chr1_158095120_158099033_+	ENSG00000183853	ENST00000359209	progenitor
chr1_158095120_158100262_+	ENSG00000183853	ENST00000359209	progenitor
chr1_159200922_159202012_+	ENSG00000162706	ENST00000368124	progenitor
chr1_159200922_159202049_+	ENSG00000162706	ENST00000368124	progenitor
chr1_159200922_159203142_+	ENSG00000162706	ENST00000368125	progenitor
chr1_160213486_160214638_+	ENSG00000162734	ENST00000360472	progenitor
chr1_160213486_160215376_+	ENSG00000162734	ENST00000360472	progenitor
chr1_161677553_161677993_+	ENSG00000072694	ENST00000236937	progenitor
chr1_161958654_161958775_+	ENSG00000118217	ENST00000367942	progenitor
chr1_161958654_161959012_+	ENSG00000118217	ENST00000367942	progenitor
chr1_161958654_161959061_+	ENSG00000118217	ENST00000367942	progenitor
chr1_161958654_161959126_+	ENSG00000118217	ENST00000367942	progenitor
chr1_161958654_161964070_+	ENSG00000118217	ENST00000367942	progenitor
chr1_162522550_162522555_+	ENSG00000152332	ENST00000489294	ENST00000538489	ENST00000545294	progenitor
chr1_162522550_162522918_+	ENSG00000152332	ENST00000489294	ENST00000538489	ENST00000545294	progenitor
chr1_162522550_162527659_+	ENSG00000152332	ENST00000489294	ENST00000538489	ENST00000545294	progenitor
chr1_162522550_162528499_+	ENSG00000152332	ENST00000489294	ENST00000538489	ENST00000545294	progenitor
chr1_162522550_162528687_+	ENSG00000152332	ENST00000489294	ENST00000538489	ENST00000545294	progenitor
chr1_162522550_162529629_+	ENSG00000152332	ENST00000489294	ENST00000538489	ENST00000545294	progenitor
chr1_162599363_162599836_+	ENSG00000117143	ENST00000367925	progenitor
chr1_162599363_162600377_+	ENSG00000117143	ENST00000367925	progenitor
chr1_162780246_162780829_+	ENSG00000162733	ENST00000367921	progenitor
chr1_162780246_162781176_+	ENSG00000162733	ENST00000367921	progenitor
chr1_162780246_162786571_+	ENSG00000162733	ENST00000367921	progenitor
chr1_162780246_162787400_+	ENSG00000162733	ENST00000367921	progenitor
chr1_163074630_163074729_+	ENSG00000117152	ENST00000367906	ENST00000367908	ENST00000367909	ENST00000531057	progenitor
chr1_163074560_163076112_+	ENSG00000117152	ENST00000367908	ENST00000367909	progenitor
chr1_163074560_163076147_+	ENSG00000117152	ENST00000367908	ENST00000367909	progenitor
chr1_163074560_163076351_+	ENSG00000117152	ENST00000367908	ENST00000367909	progenitor
chr1_163074560_163076612_+	ENSG00000117152	ENST00000367908	ENST00000367909	progenitor
chr1_163074560_163076801_+	ENSG00000117152	ENST00000367909	progenitor
chr1_164846676_164847071_+	ENSG00000185630	ENST00000420696	progenitor
chr1_164846676_164848522_+	ENSG00000185630	ENST00000420696	ENST00000559240	progenitor
chr1_164846676_164851509_+	ENSG00000185630	ENST00000420696	progenitor
chr1_164846676_164851830_+	ENSG00000185630	ENST00000420696	progenitor
chr1_165655504_165655520_+	ENSG00000143198	ENST00000367883	progenitor
chr1_165655504_165655620_+	ENSG00000143198	ENST00000367883	progenitor
chr1_165655504_165655837_+	ENSG00000143198	ENST00000367889	progenitor
chr1_165655504_165656154_+	ENSG00000143198	ENST00000367889	progenitor
chr1_166850409_166851024_+	ENSG00000143157	ENST00000367875	progenitor
chr1_166850409_166854483_+	ENSG00000143157	ENST00000367875	progenitor
chr1_167415810_167415895_+	ENSG00000143190	ENST00000367862	progenitor
chr1_167415810_167416049_+	ENSG00000143190	ENST00000367862	progenitor
chr1_167415810_167427345_+	ENSG00000143190	ENST00000367862	progenitor
chr1_167787921_167788103_+	ENSG00000197965	ENST00000359523	progenitor
chr1_167787921_167788155_+	ENSG00000197965	ENST00000359523	progenitor
chr1_167787921_167788466_+	ENSG00000197965	ENST00000359523	progenitor
chr1_167787921_167790823_+	ENSG00000197965	ENST00000392121	ENST00000359523	progenitor
chr1_167787921_167791919_+	ENSG00000197965	ENST00000359523	progenitor
chr1_168200046_168200059_+	ENSG00000143155	ENST00000367833	progenitor
chr1_168200046_168200206_+	ENSG00000143155	ENST00000367833	progenitor
chr1_168200046_168202122_+	ENSG00000143155	ENST00000367833	progenitor
chr1_168242540_168242721_+	ENSG00000213064	ENST00000271375	progenitor
chr1_168242540_168243139_+	ENSG00000213064	ENST00000271375	progenitor
chr1_168242540_168245490_+	ENSG00000213064	ENST00000271375	progenitor
chr1_168242540_168253041_+	ENSG00000213064	ENST00000271375	progenitor
chr1_169131555_169131753_+	ENSG00000143153	ENST00000367815	progenitor
chr1_169131555_169132017_+	ENSG00000143153	ENST00000367815	progenitor
chr1_169131555_169132732_+	ENSG00000143153	ENST00000367815	progenitor
chr1_169387182_169387437_+	ENSG00000117475	ENST00000367808	progenitor
chr1_169387182_169388305_+	ENSG00000117475	ENST00000367808	progenitor
chr1_170552462_170552557_+	ENSG00000120370	ENST00000367763	progenitor
chr1_170552462_170553443_+	ENSG00000120370	ENST00000367763	progenitor
chr1_170552462_170553833_+	ENSG00000120370	ENST00000367763	progenitor
chr1_171796756_171796911_+	ENSG00000010165	ENST00000361735	progenitor
chr1_171796756_171796958_+	ENSG00000010165	ENST00000361735	progenitor
chr1_171796756_171797716_+	ENSG00000010165	ENST00000361735	progenitor
chr1_172610259_172611833_+	ENSG00000094975	ENST00000263688	progenitor
chr1_173487863_173488032_+	ENSG00000117592	ENST00000340385	progenitor
chr1_173487863_173488176_+	ENSG00000117592	ENST00000340385	progenitor
chr1_173487863_173488807_+	ENSG00000117592	ENST00000340385	progenitor
chr1_173785247_173785846_+	ENSG00000076321	ENST00000209884	progenitor
chr1_173785247_173786702_+	ENSG00000076321	ENST00000209884	progenitor
chr1_173886124_173887448_+	ENSG00000185278	ENST00000367701	progenitor
chr1_173886124_173891275_+	ENSG00000185278	ENST00000367701	progenitor
chr1_173886124_173903549_+	ENSG00000185278	ENST00000367701	progenitor
chr1_174990001_174991956_+	ENSG00000152061	ENST00000392064	progenitor
chr1_174990001_174995231_+	ENSG00000152061	ENST00000392064	progenitor
chr1_174990001_174995308_+	ENSG00000152061	ENST00000392064	progenitor
chr1_175010079_175010228_+	ENSG00000116161	ENST00000367679	progenitor
chr1_175010079_175010278_+	ENSG00000116161	ENST00000367679	progenitor
chr1_175010079_175010383_+	ENSG00000116161	ENST00000367679	progenitor
chr1_175010079_175010800_+	ENSG00000116161	ENST00000367679	progenitor
chr1_175010079_175011710_+	ENSG00000116161	ENST00000367679	progenitor
chr1_178473239_178473534_+	ENSG00000075391	ENST00000367649	progenitor
chr1_178473239_178474294_+	ENSG00000075391	ENST00000367649	progenitor
chr1_178473239_178474439_+	ENSG00000075391	ENST00000367649	progenitor
chr1_178473239_178478850_+	ENSG00000075391	ENST00000367649	progenitor
chr1_178473239_178481398_+	ENSG00000075391	ENST00000462775	progenitor
chr1_178473239_178484148_+	ENSG00000075391	ENST00000462775	progenitor
chr1_178916359_178916649_+	ENSG00000116191	ENST00000367634	progenitor
chr1_178916359_178916709_+	ENSG00000116191	ENST00000367634	progenitor
chr1_178916359_178917220_+	ENSG00000116191	ENST00000367634	progenitor
chr1_178916359_178917599_+	ENSG00000116191	ENST00000367634	progenitor
chr1_178916359_178919264_+	ENSG00000116191	ENST00000367634	progenitor
chr1_178916359_178919424_+	ENSG00000116191	ENST00000367634	progenitor
chr1_178916359_178920100_+	ENSG00000116191	ENST00000367634	progenitor
chr1_178916359_178921854_+	ENSG00000116191	ENST00000367634	progenitor
chr1_179072144_179072639_+	ENSG00000116199	ENST00000263733	progenitor
chr1_179072144_179074634_+	ENSG00000116199	ENST00000263733	progenitor
chr1_179072144_179076579_+	ENSG00000116199	ENST00000263733	progenitor
chr1_179353641_179354003_+	ENSG00000057252	ENST00000367619	progenitor
chr1_179353641_179354574_+	ENSG00000057252	ENST00000367619	progenitor
chr1_179353641_179354652_+	ENSG00000057252	ENST00000367619	progenitor
chr1_179353641_179356083_+	ENSG00000057252	ENST00000367619	progenitor
chr1_179353641_179358680_+	ENSG00000057252	ENST00000367619	progenitor
chr1_179918239_179918398_+	ENSG00000143337	ENST00000271583	progenitor
chr1_179918239_179919708_+	ENSG00000143337	ENST00000435319	ENST00000528443	progenitor
chr1_179918239_179920092_+	ENSG00000143337	ENST00000435319	progenitor
chr1_180197341_180198037_+	ENSG00000116260	ENST00000367602	ENST00000367600	progenitor
chr1_180197037_180200236_+	ENSG00000116260	ENST00000367602	progenitor
chr1_180197037_180200294_+	ENSG00000116260	ENST00000367602	progenitor
chr1_180197037_180204030_+	ENSG00000116260	ENST00000367602	progenitor
chr1_180274579_180278982_+	ENSG00000121454	ENST00000263726	progenitor
chr1_180884066_180884675_+	ENSG00000143324	ENST00000367589	progenitor
chr1_180884066_180885445_+	ENSG00000143324	ENST00000367589	progenitor
chr1_180884066_180886023_+	ENSG00000143324	ENST00000367589	progenitor
chr1_180884066_180886134_+	ENSG00000143324	ENST00000367589	progenitor
chr1_180884066_180886342_+	ENSG00000143324	ENST00000367590	progenitor
chr1_180884066_180886421_+	ENSG00000143324	ENST00000367590	progenitor
chr1_180884066_180887379_+	ENSG00000143324	ENST00000367590	progenitor
chr1_180884066_180888623_+	ENSG00000143324	ENST00000367590	progenitor
chr1_180884066_180889659_+	ENSG00000143324	ENST00000367590	progenitor
chr1_180884066_180890247_+	ENSG00000143324	ENST00000367590	progenitor
chr1_181055265_181058044_+	ENSG00000153029	ENST00000367580	progenitor
chr1_181089886_181090836_+	ENSG00000162783	ENST00000367577	progenitor
chr1_181089886_181092900_+	ENSG00000162783	ENST00000367577	progenitor
chr1_181798834_181801580_+	ENSG00000198216	ENST00000358338	ENST00000367570	progenitor
chr1_181798834_181806782_+	ENSG00000198216	ENST00000358338	progenitor
chr1_182887434_182887549_+	ENSG00000135829	ENST00000367549	progenitor
chr1_182887434_182887761_+	ENSG00000135829	ENST00000367549	progenitor
chr1_182887434_182887903_+	ENSG00000135829	ENST00000367549	progenitor
chr1_182887434_182887980_+	ENSG00000135829	ENST00000367549	progenitor
chr1_183142790_183143011_+	ENSG00000135862	ENST00000258341	progenitor
chr1_183142790_183145592_+	ENSG00000135862	ENST00000258341	progenitor
chr1_183243400_183244559_+	ENSG00000058085	ENST00000264144	progenitor
chr1_183926292_183927174_+	ENSG00000143344	ENST00000304685	progenitor
chr1_183926292_183928548_+	ENSG00000143344	ENST00000304685	progenitor
chr1_184619556_184619727_+	ENSG00000116667	ENST00000235307	progenitor
chr1_184619556_184619763_+	ENSG00000116667	ENST00000235307	progenitor
chr1_184619556_184620325_+	ENSG00000116667	ENST00000235307	progenitor
chr1_184619556_184620865_+	ENSG00000116667	ENST00000235307	progenitor
chr1_184619556_184622029_+	ENSG00000116667	ENST00000235307	progenitor
chr1_184619556_184624113_+	ENSG00000116667	ENST00000235307	progenitor
chr1_184619556_184629020_+	ENSG00000116667	ENST00000235307	progenitor
chr1_185100301_185100386_+	ENSG00000121481	ENST00000367509	progenitor
chr1_185100301_185101064_+	ENSG00000121481	ENST00000367509	progenitor
chr1_185100301_185101154_+	ENSG00000121481	ENST00000367510	progenitor
chr1_185100301_185102066_+	ENSG00000121481	ENST00000367510	progenitor
chr1_185100301_185102174_+	ENSG00000121481	ENST00000367510	progenitor
chr1_185100301_185102222_+	ENSG00000121481	ENST00000367510	progenitor
chr1_185100301_185102601_+	ENSG00000121481	ENST00000367510	progenitor
chr1_185290803_185291493_+	ENSG00000116668	ENST00000367500	progenitor
chr1_185290803_185291686_+	ENSG00000116668	ENST00000367500	progenitor
chr1_185290803_185291780_+	ENSG00000116668	ENST00000367500	progenitor
chr1_186419076_186421375_+	ENSG00000157181	ENST00000287859	progenitor
chr1_192811596_192812166_+	ENSG00000116741	ENST00000235382	progenitor
chr1_192811596_192812287_+	ENSG00000116741	ENST00000235382	progenitor
chr1_193250712_193251751_+	ENSG00000134371	ENST00000367435	progenitor
chr1_193250712_193254232_+	ENSG00000134371	ENST00000367435	progenitor
chr1_193250712_193254467_+	ENSG00000134371	ENST00000367435	progenitor
chr1_193250712_193254815_+	ENSG00000134371	ENST00000367435	progenitor
chr1_198319522_198320781_+	ENSG00000151414	ENST00000367385	progenitor
chr1_198319522_198322433_+	ENSG00000151414	ENST00000367385	progenitor
chr1_200858059_200858355_+	ENSG00000118200	ENST00000236925	progenitor
chr1_200858059_200859761_+	ENSG00000118200	ENST00000236925	progenitor
chr1_200858059_200860020_+	ENSG00000118200	ENST00000236925	progenitor
chr1_200858059_200860704_+	ENSG00000118200	ENST00000236925	progenitor
chr1_200858059_200860751_+	ENSG00000118200	ENST00000236925	progenitor
chr1_201819932_201820752_+	ENSG00000134369	ENST00000367295	progenitor
chr1_201819932_201823344_+	ENSG00000134369	ENST00000367295	ENST00000367302	progenitor
chr1_201819932_201826969_+	ENSG00000134369	ENST00000367295	progenitor
chr1_201876054_201876588_+	ENSG00000198700	ENST00000361565	progenitor
chr1_201876054_201876632_+	ENSG00000198700	ENST00000361565	progenitor
chr1_201876054_201876743_+	ENSG00000198700	ENST00000361565	progenitor
chr1_201876054_201876976_+	ENSG00000198700	ENST00000361565	progenitor
chr1_201876054_201877988_+	ENSG00000198700	ENST00000361565	progenitor
chr1_201876054_201879681_+	ENSG00000198700	ENST00000361565	progenitor
chr1_201876054_201880289_+	ENSG00000198700	ENST00000361565	progenitor
chr1_201876054_201880986_+	ENSG00000198700	ENST00000361565	progenitor
chr1_201876054_201883777_+	ENSG00000198700	ENST00000361565	progenitor
chr1_201876054_201884311_+	ENSG00000198700	ENST00000361565	progenitor
chr1_201969554_201969935_+	ENSG00000134375	ENST00000367287	progenitor
chr1_201969554_201970158_+	ENSG00000134375	ENST00000367287	progenitor
chr1_201969554_201970675_+	ENSG00000134375	ENST00000367287	progenitor
chr1_202128556_202129505_+	ENSG00000170075	ENST00000367282	progenitor
chr1_202128556_202131326_+	ENSG00000170075	ENST00000367282	progenitor
chr1_202128556_202131425_+	ENSG00000170075	ENST00000367282	progenitor
chr1_202128556_202133592_+	ENSG00000170075	ENST00000367282	progenitor
chr1_202580560_202582345_+	ENSG00000077157	ENST00000391959	progenitor
chr1_202580560_202582453_+	ENSG00000077157	ENST00000391959	progenitor
chr1_202580560_202588569_+	ENSG00000077157	ENST00000391959	progenitor
chr1_202580560_202592706_+	ENSG00000077157	ENST00000391959	progenitor
chr1_203023040_203023253_+	ENSG00000163444	ENST00000367242	progenitor
chr1_203023040_203023542_+	ENSG00000163444	ENST00000367242	progenitor
chr1_203023040_203024061_+	ENSG00000163444	ENST00000367242	progenitor
chr1_203023040_203024860_+	ENSG00000163444	ENST00000367242	progenitor
chr1_203307438_203308723_+	ENSG00000159388	ENST00000290551	progenitor
chr1_203307438_203309618_+	ENSG00000159388	ENST00000290551	progenitor
chr1_203486881_203491352_+	ENSG00000188783	ENST00000343110	progenitor
chr1_203739854_203740318_+	ENSG00000058668	ENST00000341360	ENST00000357681	ENST00000367218	progenitor
chr1_203739854_203743935_+	ENSG00000058668	ENST00000357681	ENST00000367218	progenitor
chr1_203739854_203744037_+	ENSG00000058668	ENST00000357681	ENST00000367218	progenitor
chr1_203739854_203744081_+	ENSG00000058668	ENST00000357681	ENST00000367218	progenitor
chr1_203869932_203870099_+	ENSG00000182004	ENST00000367208	progenitor
chr1_203869932_203870327_+	ENSG00000182004	ENST00000414487	progenitor
chr1_203869932_203871150_+	ENSG00000182004	ENST00000414487	progenitor
chr1_204549682_204549722_+	ENSG00000198625	ENST00000367182	ENST00000367183	progenitor
chr1_204549682_204551762_+	ENSG00000198625	ENST00000367182	ENST00000367183	progenitor
chr1_204549682_204554967_+	ENSG00000198625	ENST00000367182	ENST00000367183	progenitor
chr1_204549682_204558120_+	ENSG00000198625	ENST00000367182	ENST00000367183	progenitor
chr1_205016539_205018371_+	ENSG00000163531	ENST00000339876	ENST00000404076	progenitor
chr1_205016539_205018726_+	ENSG00000163531	ENST00000339876	progenitor
chr1_205016539_205022822_+	ENSG00000163531	ENST00000339876	progenitor
chr1_205074341_205074957_+	ENSG00000184144	ENST00000331830	ENST00000640428	progenitor
chr1_205073765_205075189_+	ENSG00000184144	ENST00000331830	progenitor
chr1_205073765_205076265_+	ENSG00000184144	ENST00000331830	progenitor
chr1_205073765_205078008_+	ENSG00000184144	ENST00000331830	progenitor
chr1_205073765_205078288_+	ENSG00000184144	ENST00000331830	progenitor
chr1_205600461_205602218_+	ENSG00000174514	ENST00000367147	progenitor
chr1_205600461_205602561_+	ENSG00000174514	ENST00000367147	progenitor
chr1_205600461_205602918_+	ENSG00000174514	ENST00000367147	progenitor
chr1_206461420_206461493_+	ENSG00000266028	ENST00000573034	progenitor
chr1_206461420_206462749_+	ENSG00000266028	ENST00000573034	progenitor
chr1_206461420_206464443_+	ENSG00000266028	ENST00000573034	progenitor
chr1_207793595_207794959_+	ENSG00000117335	ENST00000322875	ENST00000322918	ENST00000354848	progenitor
chr1_207793595_207795430_+	ENSG00000117335	ENST00000322875	ENST00000322918	ENST00000354848	progenitor
chr1_207793595_207795513_+	ENSG00000117335	ENST00000322875	ENST00000322918	ENST00000354848	progenitor
chr1_209851447_209851796_+	ENSG00000117597	ENST00000491415	progenitor
chr1_209851447_209851843_+	ENSG00000117597	ENST00000491415	progenitor
chr1_209851447_209852077_+	ENSG00000117597	ENST00000491415	progenitor
chr1_209851447_209852222_+	ENSG00000117597	ENST00000491415	progenitor
chr1_209851447_209852472_+	ENSG00000117597	ENST00000491415	progenitor
chr1_209851447_209857565_+	ENSG00000117597	ENST00000491415	progenitor
chr1_210161042_210162324_+	ENSG00000143469	ENST00000472886	progenitor
chr1_210161042_210170560_+	ENSG00000143469	ENST00000637265	progenitor
chr1_210161042_210170754_+	ENSG00000143469	ENST00000637265	progenitor
chr1_210161042_210170827_+	ENSG00000143469	ENST00000637265	progenitor
chr1_210161042_210171313_+	ENSG00000143469	ENST00000637265	progenitor
chr1_210242337_210243533_+	ENSG00000082497	ENST00000367012	progenitor
chr1_210242337_210244070_+	ENSG00000082497	ENST00000367012	progenitor
chr1_210242337_210246155_+	ENSG00000082497	ENST00000367012	progenitor
chr1_210242337_210246255_+	ENSG00000082497	ENST00000367012	progenitor
chr1_211313768_211314045_+	ENSG00000117625	ENST00000367005	ENST00000367006	ENST00000419091	progenitor
chr1_211313768_211316017_+	ENSG00000117625	ENST00000367005	progenitor
chr1_211313768_211316124_+	ENSG00000117625	ENST00000367005	progenitor
chr1_211313768_211316394_+	ENSG00000117625	ENST00000367005	progenitor
chr1_211372702_211372847_+	ENSG00000082512	ENST00000261464	progenitor
chr1_211372702_211372959_+	ENSG00000082512	ENST00000261464	progenitor
chr1_211372702_211374785_+	ENSG00000082512	ENST00000261464	progenitor
chr1_211372702_211374844_+	ENSG00000082512	ENST00000261464	progenitor
chr1_211372702_211374946_+	ENSG00000082512	ENST00000261464	progenitor
chr1_212102940_212103596_+	ENSG00000143476	ENST00000366991	progenitor
chr1_212102940_212104844_+	ENSG00000143476	ENST00000366991	progenitor
chr1_212102940_212105012_+	ENSG00000143476	ENST00000366991	progenitor
chr1_212360770_212360943_+	ENSG00000066027	ENST00000261461	progenitor
chr1_212360770_212361863_+	ENSG00000066027	ENST00000261461	progenitor
chr1_212619555_212620775_+	ENSG00000162772	ENST00000341491	progenitor
chr1_212815156_212816153_+	ENSG00000203705	ENST00000366973	progenitor
chr1_212815156_212816362_+	ENSG00000203705	ENST00000366973	progenitor
chr1_212815156_212816626_+	ENSG00000203705	ENST00000366973	progenitor
chr1_212815156_212816682_+	ENSG00000203705	ENST00000366974	progenitor
chr1_212815156_212816824_+	ENSG00000203705	ENST00000366974	progenitor
chr1_212895290_212895413_+	ENSG00000162769	ENST00000366971	progenitor
chr1_212895290_212895742_+	ENSG00000162769	ENST00000366971	progenitor
chr1_212895290_212898154_+	ENSG00000162769	ENST00000366971	progenitor
chr1_212895290_212899363_+	ENSG00000162769	ENST00000366971	progenitor
chr1_213272634_213273465_+	ENSG00000136643	ENST00000366959	ENST00000543354	progenitor
chr1_213272634_213274624_+	ENSG00000136643	ENST00000366959	progenitor
chr1_213272634_213274774_+	ENSG00000136643	ENST00000366959	progenitor
chr1_214663794_214664090_+	ENSG00000117724	ENST00000366955	progenitor
chr1_214663794_214664571_+	ENSG00000117724	ENST00000366955	progenitor
chr1_215620618_215621730_+	ENSG00000136636	ENST00000259154	progenitor
chr1_215620618_215621807_+	ENSG00000136636	ENST00000259154	progenitor
chr1_218331091_218331277_+	ENSG00000067533	ENST00000366932	progenitor
chr1_218331091_218331449_+	ENSG00000067533	ENST00000366932	progenitor
chr1_218331091_218331586_+	ENSG00000067533	ENST00000366932	progenitor
chr1_218331091_218333480_+	ENSG00000067533	ENST00000366932	progenitor
chr1_218331091_218337920_+	ENSG00000067533	ENST00000366932	progenitor
chr1_218331091_218337983_+	ENSG00000067533	ENST00000366932	progenitor
chr1_218441362_218442405_+	ENSG00000092969	ENST00000366929	progenitor
chr1_220662166_220662449_+	ENSG00000116141	ENST00000366917	progenitor
chr1_220662166_220663930_+	ENSG00000116141	ENST00000366917	progenitor
chr1_220662166_220664376_+	ENSG00000116141	ENST00000366917	progenitor
chr1_220662166_220664461_+	ENSG00000116141	ENST00000366917	progenitor
chr1_220813418_220813473_+	ENSG00000186205	ENST00000366910	progenitor
chr1_220813418_220814387_+	ENSG00000186205	ENST00000366910	progenitor
chr1_220813418_220819654_+	ENSG00000186205	ENST00000366910	progenitor
chr1_222665619_222665704_+	ENSG00000154305	ENST00000340535	progenitor
chr1_222665619_222665870_+	ENSG00000154305	ENST00000340535	progenitor
chr1_222665619_222666143_+	ENSG00000154305	ENST00000344922	progenitor
chr1_222665619_222666603_+	ENSG00000154305	ENST00000344922	progenitor
chr1_222665619_222667923_+	ENSG00000154305	ENST00000344922	progenitor
chr1_222665619_222668012_+	ENSG00000154305	ENST00000344922	progenitor
chr1_222732714_222732785_+	ENSG00000162819	ENST00000340934	ENST00000537020	ENST00000539697	progenitor
chr1_222732714_222733938_+	ENSG00000162819	ENST00000340934	ENST00000537020	ENST00000539697	progenitor
chr1_222732714_222735192_+	ENSG00000162819	ENST00000340934	ENST00000537020	ENST00000539697	progenitor
chr1_223774857_223775082_+	ENSG00000162909	ENST00000295006	progenitor
chr1_223774857_223775837_+	ENSG00000162909	ENST00000295006	progenitor
chr1_223774857_223775916_+	ENSG00000162909	ENST00000295006	progenitor
chr1_223774857_223776018_+	ENSG00000162909	ENST00000295006	progenitor
chr1_224157746_224157964_+	ENSG00000143756	ENST00000366862	ENST00000424254	progenitor
chr1_224157746_224158156_+	ENSG00000143756	ENST00000366862	ENST00000424254	progenitor
chr1_224157746_224159494_+	ENSG00000143756	ENST00000366862	progenitor
chr1_224157746_224159544_+	ENSG00000143756	ENST00000366862	progenitor
chr1_224157746_224161110_+	ENSG00000143756	ENST00000366862	progenitor
chr1_224157746_224162047_+	ENSG00000143756	ENST00000366862	progenitor
chr1_224192478_224192567_+	ENSG00000143753	ENST00000323699	progenitor
chr1_224192478_224193441_+	ENSG00000143753	ENST00000323699	progenitor
chr1_225789359_225789822_+	ENSG00000143742	ENST00000304786	progenitor
chr1_225789359_225790480_+	ENSG00000143742	ENST00000304786	progenitor
chr1_226602040_226603411_+	ENSG00000203685	ENST00000366788	progenitor
chr1_226602040_226608481_+	ENSG00000203685	ENST00000366788	progenitor
chr1_226602040_226609105_+	ENSG00000203685	ENST00000366788	progenitor
chr1_226602040_226609214_+	ENSG00000203685	ENST00000366788	progenitor
chr1_227655828_227660490_+	ENSG00000181450	ENST00000343776	progenitor
chr1_227655828_227661240_+	ENSG00000181450	ENST00000343776	progenitor
chr1_227655828_227662461_+	ENSG00000181450	ENST00000343776	progenitor
chr1_227780673_227781182_+	ENSG00000143740	ENST00000366759	progenitor
chr1_227780673_227781226_+	ENSG00000143740	ENST00000366759	progenitor
chr1_228098013_228098157_+	ENSG00000143761	ENST00000272102	progenitor
chr1_228098013_228099212_+	ENSG00000143761	ENST00000272102	progenitor
chr1_228175513_228176381_+	ENSG00000181873	ENST00000366711	progenitor
chr1_228175513_228182257_+	ENSG00000181873	ENST00000366711	progenitor
chr1_228458510_228460650_+	ENSG00000196890	ENST00000620438	progenitor
chr1_228458510_228460765_+	ENSG00000196890	ENST00000620438	progenitor
chr1_228493885_228494968_+	ENSG00000168159	ENST00000305943	progenitor
chr1_228493885_228495820_+	ENSG00000168159	ENST00000305943	progenitor
chr1_228493885_228496187_+	ENSG00000168159	ENST00000305943	progenitor
chr1_229659297_229659575_+	ENSG00000135763	ENST00000258243	progenitor
chr1_229659297_229659726_+	ENSG00000135763	ENST00000258243	progenitor
chr1_229659297_229660055_+	ENSG00000135763	ENST00000258243	progenitor
chr1_229659297_229660199_+	ENSG00000135763	ENST00000258243	progenitor
chr1_230279458_230280462_+	ENSG00000143641	ENST00000366672	progenitor
chr1_230279458_230282121_+	ENSG00000143641	ENST00000366672	progenitor
chr1_230693393_230693753_+	ENSG00000135775	ENST00000366668	progenitor
chr1_230693393_230693982_+	ENSG00000135775	ENST00000366668	progenitor
chr1_231277542_231277788_+	ENSG00000116906	ENST00000366647	progenitor
chr1_231277542_231277939_+	ENSG00000116906	ENST00000366647	progenitor
chr1_231277542_231277987_+	ENSG00000116906	ENST00000366647	progenitor
chr1_231353361_231354242_+	ENSG00000010072	ENST00000295050	progenitor
chr1_231353361_231354376_+	ENSG00000010072	ENST00000295050	progenitor
chr1_231353361_231354881_+	ENSG00000010072	ENST00000295050	progenitor
chr1_231353361_231355023_+	ENSG00000010072	ENST00000295050	progenitor
chr1_231353361_231355069_+	ENSG00000010072	ENST00000295050	progenitor
chr1_232978231_232978390_+	ENSG00000135778	ENST00000366628	progenitor
chr1_232978231_232978801_+	ENSG00000135778	ENST00000366628	progenitor
chr1_232978231_232983882_+	ENSG00000135778	ENST00000366628	progenitor
chr1_236208158_236208909_+	ENSG00000077585	ENST00000366592	progenitor
chr1_236548161_236548285_+	ENSG00000116977	ENST00000352231	progenitor
chr1_236548161_236548562_+	ENSG00000116977	ENST00000323938	progenitor
chr1_236548161_236549269_+	ENSG00000116977	ENST00000341872	progenitor
chr1_236548161_236550685_+	ENSG00000116977	ENST00000366584	progenitor
chr1_236548161_236552321_+	ENSG00000116977	ENST00000366584	progenitor
chr1_236548161_236552415_+	ENSG00000116977	ENST00000366584	progenitor
chr1_236548161_236552981_+	ENSG00000116977	ENST00000366584	progenitor
chr1_236762619_236762688_+	ENSG00000077522	ENST00000366578	progenitor
chr1_236762619_236763189_+	ENSG00000077522	ENST00000366578	progenitor
chr1_236762619_236764538_+	ENSG00000077522	ENST00000366578	progenitor
chr1_236762619_236764631_+	ENSG00000077522	ENST00000366578	progenitor
chr1_236897644_236900667_+	ENSG00000116984	ENST00000366577	progenitor
chr1_236897644_236903949_+	ENSG00000116984	ENST00000366577	progenitor
chr1_236897644_236903981_+	ENSG00000116984	ENST00000366577	progenitor
chr1_239909224_239909842_+	ENSG00000133019	ENST00000255380	progenitor
chr1_239909224_239911006_+	ENSG00000133019	ENST00000255380	progenitor
chr1_239909224_239915452_+	ENSG00000133019	ENST00000255380	progenitor
chr1_241889600_241889629_+	ENSG00000174371	ENST00000348581	ENST00000518483	progenitor
chr1_241889600_241889749_+	ENSG00000174371	ENST00000348581	ENST00000518483	progenitor
chr1_241889600_241889886_+	ENSG00000174371	ENST00000348581	progenitor
chr1_241889600_241889939_+	ENSG00000174371	ENST00000348581	progenitor
chr1_244055370_244056167_+	ENSG00000179456	ENST00000358704	ENST00000622512	progenitor
chr1_244055370_244056395_+	ENSG00000179456	ENST00000358704	ENST00000622512	progenitor
chr1_244055370_244057487_+	ENSG00000179456	ENST00000358704	ENST00000622512	progenitor
chr1_244705789_244706236_+	ENSG00000121644	ENST00000302550	progenitor
chr1_244705789_244707274_+	ENSG00000121644	ENST00000302550	progenitor
chr1_244705789_244709033_+	ENSG00000121644	ENST00000302550	progenitor
chr1_244843176_244843283_+	ENSG00000203667	ENST00000366528	progenitor
chr1_244843176_244843325_+	ENSG00000203667	ENST00000411948	progenitor
chr1_244843176_244843565_+	ENSG00000203667	ENST00000411948	progenitor
chr1_244843176_244845070_+	ENSG00000203667	ENST00000411948	progenitor
chr1_245087360_245087845_+	ENSG00000203666	ENST00000366523	progenitor
chr1_246665905_246668363_+	ENSG00000162852	ENST00000366513	progenitor
chr1_246665905_246668582_+	ENSG00000162852	ENST00000366513	progenitor
chr1_246767300_246767415_+	ENSG00000143653	ENST00000366510	progenitor
chr1_246767300_246767461_+	ENSG00000143653	ENST00000366510	progenitor
chr1_246767300_246767831_+	ENSG00000143653	ENST00000366510	progenitor
chr1_246767300_246768137_+	ENSG00000143653	ENST00000366510	progenitor
chr1_248918363_248918566_+	ENSG00000185220	ENST00000329291	ENST00000355360	progenitor
chr1_248918363_248918645_+	ENSG00000185220	ENST00000329291	ENST00000355360	progenitor
chr1_248918363_248919146_+	ENSG00000185220	ENST00000329291	ENST00000355360	progenitor
chr10_252470_252889_+	ENSG00000015171	ENST00000309776	progenitor
chr10_252470_253256_+	ENSG00000015171	ENST00000309776	progenitor
chr10_252470_254636_+	ENSG00000015171	ENST00000309776	progenitor
chr10_1017227_1017228_+	ENSG00000107937	ENST00000360803	progenitor
chr10_1017227_1017379_+	ENSG00000107937	ENST00000360803	progenitor
chr10_1017227_1017706_+	ENSG00000107937	ENST00000360803	progenitor
chr10_1017227_1017767_+	ENSG00000107937	ENST00000360803	progenitor
chr10_1017227_1019932_+	ENSG00000107937	ENST00000360803	progenitor
chr10_1129344_1129508_+	ENSG00000047056	ENST00000263150	progenitor
chr10_1129344_1129686_+	ENSG00000047056	ENST00000263150	progenitor
chr10_1129344_1131037_+	ENSG00000047056	ENST00000263150	progenitor
chr10_1129344_1132151_+	ENSG00000047056	ENST00000263150	progenitor
chr10_1129344_1132186_+	ENSG00000047056	ENST00000263150	progenitor
chr10_1129344_1132297_+	ENSG00000047056	ENST00000263150	progenitor
chr10_1129344_1132371_+	ENSG00000047056	ENST00000263150	progenitor
chr10_5456994_5457711_+	ENSG00000173848	ENST00000355029	progenitor
chr10_5456994_5458317_+	ENSG00000173848	ENST00000355029	progenitor
chr10_5456994_5458463_+	ENSG00000173848	ENST00000355029	ENST00000380359	progenitor
chr10_5456994_5459058_+	ENSG00000173848	ENST00000355029	progenitor
chr10_5763032_5763751_+	ENSG00000108021	ENST00000328090	progenitor
chr10_6115556_6115751_+	ENSG00000134453	ENST00000379888	progenitor
chr10_6115556_6116831_+	ENSG00000134453	ENST00000379888	progenitor
chr10_6115556_6117443_+	ENSG00000134453	ENST00000379888	progenitor
chr10_8014751_8015053_+	ENSG00000165632	ENST00000344293	progenitor
chr10_8014751_8015542_+	ENSG00000165632	ENST00000344293	progenitor
chr10_8014751_8015881_+	ENSG00000165632	ENST00000344293	progenitor
chr10_8014751_8016628_+	ENSG00000165632	ENST00000344293	progenitor
chr10_11329053_11333903_+	ENSG00000048740	ENST00000399850	progenitor
chr10_11329053_11334358_+	ENSG00000048740	ENST00000399850	progenitor
chr10_11329053_11336529_+	ENSG00000048740	ENST00000633077	progenitor
chr10_11329053_11336694_+	ENSG00000048740	ENST00000633077	progenitor
chr10_11870406_11870875_+	ENSG00000148426	ENST00000379200	ENST00000622831	progenitor
chr10_11870406_11872275_+	ENSG00000148426	ENST00000277570	progenitor
chr10_12120888_12123165_+	ENSG00000181192	ENST00000263035	progenitor
chr10_12120888_12123222_+	ENSG00000181192	ENST00000263035	progenitor
chr10_12828887_12829140_+	ENSG00000183049	ENST00000619168	progenitor
chr10_12828887_12830228_+	ENSG00000183049	ENST00000619168	progenitor
chr10_12828887_12833897_+	ENSG00000183049	ENST00000619168	progenitor
chr10_12828887_12835545_+	ENSG00000183049	ENST00000619168	progenitor
chr10_13136866_13136922_+	ENSG00000123240	ENST00000263036	progenitor
chr10_13136866_13138308_+	ENSG00000123240	ENST00000378747	progenitor
chr10_13209310_13209506_+	ENSG00000065328	ENST00000378694	ENST00000378714	progenitor
chr10_13209310_13209617_+	ENSG00000065328	ENST00000378694	ENST00000378714	progenitor
chr10_13209310_13209898_+	ENSG00000065328	ENST00000378694	ENST00000378714	progenitor
chr10_13209310_13211109_+	ENSG00000065328	ENST00000378694	ENST00000378714	progenitor
chr10_14871606_14871755_+	ENSG00000187522	ENST00000378372	progenitor
chr10_14902512_14902594_+	ENSG00000152455	ENST00000313519	progenitor
chr10_14902512_14903089_+	ENSG00000152455	ENST00000378325	ENST00000313519	progenitor
chr10_14902512_14903588_+	ENSG00000152455	ENST00000313519	progenitor
chr10_14902512_14904315_+	ENSG00000152455	ENST00000313519	progenitor
chr10_16511256_16513415_+	ENSG00000165983	ENST00000298942	progenitor
chr10_17237271_17237363_+	ENSG00000026025	ENST00000224237	progenitor
chr10_17237271_17237473_+	ENSG00000026025	ENST00000224237	progenitor
chr10_17237271_17237593_+	ENSG00000026025	ENST00000224237	progenitor
chr10_17714780_17715189_+	ENSG00000136738	ENST00000377524	progenitor
chr10_17714780_17715238_+	ENSG00000136738	ENST00000377524	progenitor
chr10_17714780_17715916_+	ENSG00000136738	ENST00000377524	progenitor
chr10_17714780_17716626_+	ENSG00000136738	ENST00000377524	progenitor
chr10_17714780_17716820_+	ENSG00000136738	ENST00000377524	progenitor
chr10_18539724_18540623_+	ENSG00000165995	ENST00000282343	progenitor
chr10_18539724_18541109_+	ENSG00000165995	ENST00000324631	progenitor
chr10_18539724_18543145_+	ENSG00000165995	ENST00000324631	progenitor
chr10_18539724_18543557_+	ENSG00000165995	ENST00000324631	progenitor
chr10_18675216_18677313_+	ENSG00000165997	ENST00000377275	progenitor
chr10_18675216_18678217_+	ENSG00000165997	ENST00000377275	progenitor
chr10_18675216_18681647_+	ENSG00000165997	ENST00000377275	progenitor
chr10_20279819_20280190_+	ENSG00000120594	ENST00000377242	progenitor
chr10_20279819_20281200_+	ENSG00000120594	ENST00000377252	progenitor
chr10_20279819_20281670_+	ENSG00000120594	ENST00000377252	progenitor
chr10_20279819_20288309_+	ENSG00000120594	ENST00000377252	progenitor
chr10_20279819_20289054_+	ENSG00000120594	ENST00000377252	progenitor
chr10_20279819_20289856_+	ENSG00000120594	ENST00000377252	progenitor
chr10_21741983_21743630_+	ENSG00000078403	ENST00000307729	progenitor
chr10_21741983_21743673_+	ENSG00000078403	ENST00000307729	progenitor
chr10_23440903_23441161_+	ENSG00000165312	ENST00000376495	progenitor
chr10_23440903_23441235_+	ENSG00000165312	ENST00000376495	progenitor
chr10_23440903_23442190_+	ENSG00000165312	ENST00000376495	progenitor
chr10_23440903_23442391_+	ENSG00000165312	ENST00000376495	progenitor
chr10_24546324_24547487_+	ENSG00000120549	ENST00000376451	ENST00000376452	progenitor
chr10_24546324_24547673_+	ENSG00000120549	ENST00000376451	ENST00000376452	progenitor
chr10_24546324_24547843_+	ENSG00000120549	ENST00000376451	ENST00000376452	progenitor
chr10_27538051_27538133_+	ENSG00000099246	ENST00000375802	progenitor
chr10_27538051_27538228_+	ENSG00000099246	ENST00000356940	ENST00000535776	progenitor
chr10_27538051_27538361_+	ENSG00000099246	ENST00000356940	ENST00000535776	progenitor
chr10_27538051_27538512_+	ENSG00000099246	ENST00000356940	ENST00000535776	progenitor
chr10_27538051_27539160_+	ENSG00000099246	ENST00000356940	ENST00000535776	progenitor
chr10_27538051_27539466_+	ENSG00000099246	ENST00000356940	ENST00000535776	progenitor
chr10_27538051_27539830_+	ENSG00000099246	ENST00000356940	ENST00000535776	ENST00000621805	progenitor
chr10_27538051_27539904_+	ENSG00000099246	ENST00000356940	progenitor
chr10_27538051_27540158_+	ENSG00000099246	ENST00000356940	progenitor
chr10_27538051_27540793_+	ENSG00000099246	ENST00000356940	progenitor
chr10_27538051_27542237_+	ENSG00000099246	ENST00000356940	progenitor
chr10_28619606_28619988_+	ENSG00000095787	ENST00000375646	progenitor
chr10_28619606_28620543_+	ENSG00000095787	ENST00000347934	progenitor
chr10_28619606_28621004_+	ENSG00000095787	ENST00000354911	progenitor
chr10_28619606_28623012_+	ENSG00000095787	ENST00000354911	progenitor
chr10_28619606_28623112_+	ENSG00000095787	ENST00000354911	progenitor
chr10_28682401_28682704_+	ENSG00000095739	ENST00000375533	progenitor
chr10_28682401_28682766_+	ENSG00000095739	ENST00000375533	progenitor
chr10_28682401_28682867_+	ENSG00000095739	ENST00000375533	progenitor
chr10_28682401_28682939_+	ENSG00000095739	ENST00000375533	progenitor
chr10_30460836_30461671_+	ENSG00000107968	ENST00000263056	progenitor
chr10_30460836_30461787_+	ENSG00000107968	ENST00000263056	progenitor
chr10_30460836_30461833_+	ENSG00000107968	ENST00000263056	progenitor
chr10_31527264_31527294_+	ENSG00000148516	ENST00000542815	progenitor
chr10_31527264_31529210_+	ENSG00000148516	ENST00000320985	progenitor
chr10_31527264_31529814_+	ENSG00000148516	ENST00000424869	progenitor
chr10_35211803_35211896_+	ENSG00000095794	ENST00000468236	ENST00000344351	ENST00000342105	progenitor
chr10_35211803_35212125_+	ENSG00000095794	ENST00000344351	ENST00000342105	ENST00000374721	ENST00000474362	progenitor
chr10_35211803_35212378_+	ENSG00000095794	ENST00000344351	ENST00000342105	progenitor
chr10_35211803_35212465_+	ENSG00000095794	ENST00000344351	ENST00000342105	ENST00000488328	progenitor
chr10_35211803_35212524_+	ENSG00000095794	ENST00000344351	ENST00000342105	progenitor
chr10_35211803_35212975_+	ENSG00000095794	ENST00000439705	ENST00000345491	ENST00000356917	progenitor
chr10_35569170_35569727_+	ENSG00000108100	ENST00000265375	progenitor
chr10_35569170_35570346_+	ENSG00000108100	ENST00000265375	progenitor
chr10_35569170_35571328_+	ENSG00000108100	ENST00000265375	progenitor
chr10_35569170_35571793_+	ENSG00000108100	ENST00000265375	progenitor
chr10_35569170_35571944_+	ENSG00000108100	ENST00000374706	ENST00000265375	progenitor
chr10_38056560_38056835_+	ENSG00000189180	ENST00000307441	ENST00000374618	ENST00000458705	progenitor
chr10_38056560_38060053_+	ENSG00000189180	ENST00000307441	ENST00000374618	ENST00000458705	progenitor
chr10_42831096_42831401_+	ENSG00000165733	ENST00000374518	progenitor
chr10_42831096_42834338_+	ENSG00000165733	ENST00000374518	progenitor
chr10_42831096_42834937_+	ENSG00000165733	ENST00000374518	progenitor
chr10_48435029_48435877_+	ENSG00000107643	ENST00000360332	ENST00000374176	progenitor
chr10_48435029_48436427_+	ENSG00000107643	ENST00000360332	ENST00000374176	progenitor
chr10_48435029_48436728_+	ENSG00000107643	ENST00000360332	ENST00000374176	progenitor
chr10_48435029_48439360_+	ENSG00000107643	ENST00000360332	ENST00000374176	progenitor
chr10_58287650_58287858_+	ENSG00000122873	ENST00000333926	progenitor
chr10_58287650_58287989_+	ENSG00000122873	ENST00000333926	progenitor
chr10_58287650_58288117_+	ENSG00000122873	ENST00000333926	progenitor
chr10_58287650_58288259_+	ENSG00000122873	ENST00000333926	progenitor
chr10_58287650_58288744_+	ENSG00000122873	ENST00000333926	progenitor
chr10_58287650_58289068_+	ENSG00000122873	ENST00000333926	progenitor
chr10_58287650_58289113_+	ENSG00000122873	ENST00000333926	progenitor
chr10_58287650_58289291_+	ENSG00000122873	ENST00000333926	progenitor
chr10_58287650_58289586_+	ENSG00000122873	ENST00000333926	progenitor
chr10_58368765_58369595_+	ENSG00000072401	ENST00000373910	progenitor
chr10_58368765_58369647_+	ENSG00000072401	ENST00000373910	progenitor
chr10_58368765_58370753_+	ENSG00000072401	ENST00000373910	progenitor
chr10_58395074_58395182_+	ENSG00000108064	ENST00000373895	progenitor
chr10_58395074_58395271_+	ENSG00000108064	ENST00000373895	progenitor
chr10_58395074_58396136_+	ENSG00000108064	ENST00000487519	progenitor
chr10_58395074_58398659_+	ENSG00000108064	ENST00000487519	progenitor
chr10_58395074_58399085_+	ENSG00000108064	ENST00000487519	progenitor
chr10_58395074_58399221_+	ENSG00000108064	ENST00000487519	progenitor
chr10_58828891_58829363_+	ENSG00000122870	ENST00000373886	progenitor
chr10_58828891_58831131_+	ENSG00000122870	ENST00000373886	progenitor
chr10_58828891_58831290_+	ENSG00000122870	ENST00000373886	progenitor
chr10_58828891_58831437_+	ENSG00000122870	ENST00000373886	progenitor
chr10_59245591_59246156_+	ENSG00000165443	ENST00000373878	progenitor
chr10_59245591_59247175_+	ENSG00000165443	ENST00000373878	progenitor
chr10_59245591_59247306_+	ENSG00000165443	ENST00000373878	progenitor
chr10_59245591_59247523_+	ENSG00000165443	ENST00000373878	progenitor
chr10_59245591_59247583_+	ENSG00000165443	ENST00000373878	progenitor
chr10_59245591_59247767_+	ENSG00000165443	ENST00000373878	progenitor
chr10_60793975_60794860_+	ENSG00000170312	ENST00000316629	progenitor
chr10_62805872_62807156_+	ENSG00000181915	ENST00000373783	progenitor
chr10_62805872_62807350_+	ENSG00000181915	ENST00000373783	progenitor
chr10_62805872_62807775_+	ENSG00000181915	ENST00000373783	progenitor
chr10_62805872_62808483_+	ENSG00000181915	ENST00000373783	progenitor
chr10_63620869_63620969_+	ENSG00000165476	ENST00000373758	progenitor
chr10_63620869_63621574_+	ENSG00000165476	ENST00000373758	progenitor
chr10_63620869_63624071_+	ENSG00000165476	ENST00000373758	progenitor
chr10_63620869_63624575_+	ENSG00000165476	ENST00000373758	progenitor
chr10_63620869_63625140_+	ENSG00000165476	ENST00000373758	progenitor
chr10_67097796_67099775_+	ENSG00000198739	ENST00000361320	progenitor
chr10_67097796_67101550_+	ENSG00000198739	ENST00000361320	progenitor
chr10_67916593_67916741_+	ENSG00000096717	ENST00000212015	progenitor
chr10_67916593_67917362_+	ENSG00000096717	ENST00000212015	progenitor
chr10_67916593_67918337_+	ENSG00000096717	ENST00000212015	progenitor
chr10_67916593_67918390_+	ENSG00000096717	ENST00000212015	progenitor
chr10_68342054_68342271_+	ENSG00000096746	ENST00000265866	ENST00000354695	progenitor
chr10_68342054_68342989_+	ENSG00000096746	ENST00000265866	progenitor
chr10_68342054_68343192_+	ENSG00000096746	ENST00000265866	progenitor
chr10_68691814_68692350_+	ENSG00000138336	ENST00000373644	progenitor
chr10_68691814_68692390_+	ENSG00000138336	ENST00000373644	progenitor
chr10_68691814_68692484_+	ENSG00000138336	ENST00000373644	progenitor
chr10_68691814_68694212_+	ENSG00000138336	ENST00000373644	progenitor
chr10_68691814_68694503_+	ENSG00000138336	ENST00000373644	progenitor
chr10_68791266_68791412_+	ENSG00000060339	ENST00000265872	progenitor
chr10_68791266_68792377_+	ENSG00000060339	ENST00000265872	progenitor
chr10_68892736_68892879_+	ENSG00000165730	ENST00000298596	ENST00000399162	ENST00000399165	ENST00000642869	progenitor
chr10_68892736_68893000_+	ENSG00000165730	ENST00000298596	ENST00000399162	ENST00000399165	ENST00000642869	progenitor
chr10_68892736_68893061_+	ENSG00000165730	ENST00000298596	ENST00000399162	ENST00000399165	ENST00000642869	progenitor
chr10_68982812_68983113_+	ENSG00000165732	ENST00000354185	progenitor
chr10_68982812_68983194_+	ENSG00000165732	ENST00000354185	progenitor
chr10_68982812_68984980_+	ENSG00000165732	ENST00000620315	progenitor
chr10_68982812_68985073_+	ENSG00000165732	ENST00000354185	progenitor
chr10_69171269_69171486_+	ENSG00000122958	ENST00000263559	ENST00000395098	progenitor
chr10_69171269_69171720_+	ENSG00000122958	ENST00000263559	ENST00000395098	progenitor
chr10_69171269_69172861_+	ENSG00000122958	ENST00000263559	ENST00000395098	ENST00000373382	progenitor
chr10_69171269_69172901_+	ENSG00000122958	ENST00000263559	ENST00000395098	progenitor
chr10_70111683_70112280_+	ENSG00000099284	ENST00000373255	progenitor
chr10_70421747_70422036_+	ENSG00000148730	ENST00000373218	progenitor
chr10_70421747_70422115_+	ENSG00000148730	ENST00000373218	progenitor
chr10_70421747_70423752_+	ENSG00000148730	ENST00000373218	progenitor
chr10_70421747_70423913_+	ENSG00000148730	ENST00000373218	progenitor
chr10_70421747_70424988_+	ENSG00000148730	ENST00000373218	progenitor
chr10_70421747_70427349_+	ENSG00000148730	ENST00000373218	progenitor
chr10_70421747_70428618_+	ENSG00000148730	ENST00000373218	progenitor
chr10_70877335_70877582_+	ENSG00000166224	ENST00000373202	progenitor
chr10_70877335_70877654_+	ENSG00000166224	ENST00000373202	progenitor
chr10_70877335_70879764_+	ENSG00000166224	ENST00000373202	progenitor
chr10_70877335_70880108_+	ENSG00000166224	ENST00000373202	progenitor
chr10_70877335_70881189_+	ENSG00000166224	ENST00000373202	progenitor
chr10_72233116_72233294_+	ENSG00000166295	ENST00000299381	progenitor
chr10_72233116_72233755_+	ENSG00000166295	ENST00000299381	progenitor
chr10_72233116_72233826_+	ENSG00000166295	ENST00000299381	progenitor
chr10_72233116_72234663_+	ENSG00000166295	ENST00000299381	progenitor
chr10_72233116_72235492_+	ENSG00000166295	ENST00000299381	progenitor
chr10_72233116_72235662_+	ENSG00000166295	ENST00000299381	progenitor
chr10_72233116_72235789_+	ENSG00000166295	ENST00000299381	progenitor
chr10_72233116_72235860_+	ENSG00000166295	ENST00000299381	progenitor
chr10_72275188_72275466_+	ENSG00000168209	ENST00000307365	progenitor
chr10_72275188_72276036_+	ENSG00000168209	ENST00000307365	progenitor
chr10_72885822_72886113_+	ENSG00000156026	ENST00000357157	progenitor
chr10_72885822_72887694_+	ENSG00000156026	ENST00000357157	progenitor
chr10_73771095_73771352_+	ENSG00000176986	ENST00000339365	progenitor
chr10_73771095_73772172_+	ENSG00000176986	ENST00000339365	progenitor
chr10_73775685_73776219_+	ENSG00000196968	ENST00000394790	ENST00000372841	progenitor
chr10_74118169_74118389_+	ENSG00000035403	ENST00000211998	progenitor
chr10_74118169_74119212_+	ENSG00000035403	ENST00000211998	progenitor
chr10_74118169_74120160_+	ENSG00000035403	ENST00000211998	progenitor
chr10_74118169_74121363_+	ENSG00000035403	ENST00000372755	progenitor
chr10_74708445_74708569_+	ENSG00000156110	ENST00000372734	ENST00000541550	progenitor
chr10_74708445_74708723_+	ENSG00000156110	ENST00000372734	ENST00000541550	progenitor
chr10_74708445_74709303_+	ENSG00000156110	ENST00000372734	progenitor
chr10_75031046_75032293_+	ENSG00000156650	ENST00000287239	ENST00000372711	progenitor
chr10_75031046_75032530_+	ENSG00000156650	ENST00000287239	progenitor
chr10_75031046_75032624_+	ENSG00000156650	ENST00000287239	progenitor
chr10_75176692_75182139_+	ENSG00000156671	ENST00000372687	ENST00000542569	progenitor
chr10_78055010_78056813_+	ENSG00000138326	ENST00000440692	progenitor
chr10_79312749_79314665_+	ENSG00000108175	ENST00000334512	progenitor
chr10_79312749_79316378_+	ENSG00000108175	ENST00000334512	progenitor
chr10_79312749_79316532_+	ENSG00000108175	ENST00000334512	progenitor
chr10_79353842_79354669_+	ENSG00000108179	ENST00000225174	progenitor
chr10_79353842_79354715_+	ENSG00000108179	ENST00000225174	progenitor
chr10_79353842_79355350_+	ENSG00000108179	ENST00000225174	progenitor
chr10_80090917_80091859_+	ENSG00000133678	ENST00000372281	progenitor
chr10_80090917_80092557_+	ENSG00000133678	ENST00000372281	progenitor
chr10_80432099_80432303_+	ENSG00000122378	ENST00000372181	progenitor
chr10_80432099_80432793_+	ENSG00000122378	ENST00000372181	progenitor
chr10_80432099_80432914_+	ENSG00000122378	ENST00000372181	progenitor
chr10_80432099_80432997_+	ENSG00000122378	ENST00000372181	progenitor
chr10_80432099_80433320_+	ENSG00000122378	ENST00000606162	progenitor
chr10_80432099_80437115_+	ENSG00000122378	ENST00000606162	progenitor
chr10_80517976_80519643_+	ENSG00000108219	ENST00000616406	ENST00000372158	progenitor
chr10_80517976_80521068_+	ENSG00000108219	ENST00000372158	progenitor
chr10_80517976_80521734_+	ENSG00000108219	ENST00000372158	progenitor
chr10_80517976_80522631_+	ENSG00000108219	ENST00000372158	ENST00000372164	progenitor
chr10_80517976_80533124_+	ENSG00000108219	ENST00000372158	progenitor
chr10_84152348_84152429_+	ENSG00000165678	ENST00000372134	progenitor
chr10_84152348_84152558_+	ENSG00000165678	ENST00000372134	progenitor
chr10_84152348_84153174_+	ENSG00000165678	ENST00000372134	progenitor
chr10_84152348_84153247_+	ENSG00000165678	ENST00000372134	progenitor
chr10_84152348_84153381_+	ENSG00000165678	ENST00000372134	progenitor
chr10_84152348_84153422_+	ENSG00000165678	ENST00000372134	progenitor
chr10_84514267_84514406_+	ENSG00000107771	ENST00000224756	ENST00000372088	ENST00000543283	progenitor
chr10_84514267_84514805_+	ENSG00000107771	ENST00000224756	ENST00000372088	ENST00000543283	progenitor
chr10_84514267_84517705_+	ENSG00000107771	ENST00000224756	ENST00000372088	ENST00000543283	progenitor
chr10_84514267_84518534_+	ENSG00000107771	ENST00000224756	ENST00000372088	ENST00000543283	progenitor
chr10_86923719_86924705_+	ENSG00000107779	ENST00000372037	progenitor
chr10_86923719_86925183_+	ENSG00000107779	ENST00000372037	progenitor
chr10_86923719_86927969_+	ENSG00000107779	ENST00000372037	progenitor
chr10_87965472_87965539_+	ENSG00000171862	ENST00000371953	progenitor
chr10_87965472_87966374_+	ENSG00000171862	ENST00000371953	progenitor
chr10_87965472_87966560_+	ENSG00000171862	ENST00000371953	progenitor
chr10_87965472_87968778_+	ENSG00000171862	ENST00000371953	progenitor
chr10_87965472_87968812_+	ENSG00000171862	ENST00000371953	progenitor
chr10_87965472_87970667_+	ENSG00000171862	ENST00000371953	progenitor
chr10_87965472_87971542_+	ENSG00000171862	ENST00000371953	progenitor
chr10_87965472_87971755_+	ENSG00000171862	ENST00000371953	progenitor
chr10_87965472_87971820_+	ENSG00000171862	ENST00000371953	progenitor
chr10_87965472_87971930_+	ENSG00000171862	ENST00000371953	progenitor
chr10_89014450_89015116_+	ENSG00000026103	ENST00000355740	ENST00000357339	progenitor
chr10_89014450_89015789_+	ENSG00000026103	ENST00000357339	progenitor
chr10_89403712_89404041_+	ENSG00000185745	ENST00000371804	ENST00000546318	progenitor
chr10_89403712_89406486_+	ENSG00000185745	ENST00000371804	ENST00000546318	progenitor
chr10_89418648_89418869_+	ENSG00000152778	ENST00000371795	progenitor
chr10_89418648_89420225_+	ENSG00000152778	ENST00000371795	progenitor
chr10_89418648_89420995_+	ENSG00000152778	ENST00000371795	progenitor
chr10_89774048_89774934_+	ENSG00000138182	ENST00000260753	progenitor
chr10_90900679_90900761_+	ENSG00000148688	ENST00000371703	progenitor
chr10_90900679_90900862_+	ENSG00000148688	ENST00000371703	progenitor
chr10_90900679_90900976_+	ENSG00000148688	ENST00000371703	progenitor
chr10_90900679_90902206_+	ENSG00000148688	ENST00000371703	progenitor
chr10_91278316_91278665_+	ENSG00000180628	ENST00000336126	progenitor
chr10_91278316_91280012_+	ENSG00000180628	ENST00000336126	progenitor
chr10_91278316_91283301_+	ENSG00000180628	ENST00000336126	progenitor
chr10_91278316_91284272_+	ENSG00000180628	ENST00000336126	progenitor
chr10_91278316_91284336_+	ENSG00000180628	ENST00000336126	progenitor
chr10_91512384_91513071_+	ENSG00000165338	ENST00000298068	progenitor
chr10_91512384_91514193_+	ENSG00000165338	ENST00000298068	progenitor
chr10_91512384_91514609_+	ENSG00000165338	ENST00000298068	progenitor
chr10_91512384_91514773_+	ENSG00000165338	ENST00000298068	progenitor
chr10_91862999_91863182_+	ENSG00000107854	ENST00000371627	progenitor
chr10_91862999_91863472_+	ENSG00000107854	ENST00000371627	progenitor
chr10_91862999_91865276_+	ENSG00000107854	ENST00000371627	progenitor
chr10_91862999_91865370_+	ENSG00000107854	ENST00000371627	progenitor
chr10_91862999_91865473_+	ENSG00000107854	ENST00000371627	progenitor
chr10_92028933_92029058_+	ENSG00000095564	ENST00000265990	progenitor
chr10_92028933_92030126_+	ENSG00000095564	ENST00000265990	progenitor
chr10_92028933_92030226_+	ENSG00000095564	ENST00000265990	progenitor
chr10_92028933_92030997_+	ENSG00000095564	ENST00000265990	progenitor
chr10_92028933_92031180_+	ENSG00000095564	ENST00000265990	progenitor
chr10_92351207_92352082_+	ENSG00000198060	ENST00000358935	progenitor
chr10_92351207_92352711_+	ENSG00000198060	ENST00000358935	progenitor
chr10_92351207_92352958_+	ENSG00000198060	ENST00000358935	progenitor
chr10_92351207_92353870_+	ENSG00000198060	ENST00000358935	progenitor
chr10_92351207_92353964_+	ENSG00000198060	ENST00000358935	progenitor
chr10_92653796_92653857_+	ENSG00000138160	ENST00000260731	progenitor
chr10_92653796_92654369_+	ENSG00000138160	ENST00000260731	progenitor
chr10_92653796_92655161_+	ENSG00000138160	ENST00000260731	progenitor
chr10_92653796_92655395_+	ENSG00000138160	ENST00000260731	progenitor
chr10_93528153_93528195_+	ENSG00000138180	ENST00000371485	progenitor
chr10_93528153_93529092_+	ENSG00000138180	ENST00000371485	progenitor
chr10_93901490_93901650_+	ENSG00000176273	ENST00000371408	progenitor
chr10_93901490_93902673_+	ENSG00000176273	ENST00000371408	progenitor
chr10_93901490_93903824_+	ENSG00000176273	ENST00000371408	progenitor
chr10_96058241_96058793_+	ENSG00000107443	ENST00000265992	progenitor
chr10_96058241_96060750_+	ENSG00000107443	ENST00000265992	progenitor
chr10_96058241_96060870_+	ENSG00000107443	ENST00000265992	progenitor
chr10_96160774_96162303_+	ENSG00000177853	ENST00000316045	progenitor
chr10_96160774_96162757_+	ENSG00000177853	ENST00000316045	progenitor
chr10_96160774_96162806_+	ENSG00000177853	ENST00000316045	progenitor
chr10_96160774_96163651_+	ENSG00000177853	ENST00000316045	progenitor
chr10_96160774_96163761_+	ENSG00000177853	ENST00000316045	progenitor
chr10_96985134_96985487_+	ENSG00000196233	ENST00000421806	progenitor
chr10_96985134_96985823_+	ENSG00000196233	ENST00000421806	progenitor
chr10_96985134_96987148_+	ENSG00000196233	ENST00000421806	progenitor
chr10_96985134_96995959_+	ENSG00000196233	ENST00000421806	progenitor
chr10_97320293_97320427_+	ENSG00000165879	ENST00000371021	progenitor
chr10_97320293_97321823_+	ENSG00000165879	ENST00000371021	progenitor
chr10_97320293_97321915_+	ENSG00000165879	ENST00000371021	progenitor
chr10_97865700_97867746_+	ENSG00000155265	ENST00000370602	progenitor
chr10_97865700_97868024_+	ENSG00000155265	ENST00000370602	progenitor
chr10_100360933_100361735_+	ENSG00000099194	ENST00000370355	progenitor
chr10_100360933_100363619_+	ENSG00000099194	ENST00000370355	progenitor
chr10_100360933_100364834_+	ENSG00000099194	ENST00000370355	progenitor
chr10_100548137_100548491_+	ENSG00000166135	ENST00000299163	progenitor
chr10_100548137_100548901_+	ENSG00000166135	ENST00000299163	progenitor
chr10_100548137_100549998_+	ENSG00000166135	ENST00000299163	progenitor
chr10_100548137_100553917_+	ENSG00000166135	ENST00000299163	progenitor
chr10_100548137_100557424_+	ENSG00000166135	ENST00000299163	progenitor
chr10_100548137_100559019_+	ENSG00000166135	ENST00000299163	progenitor
chr10_100548137_100559209_+	ENSG00000166135	ENST00000299163	progenitor
chr10_100548137_100559998_+	ENSG00000166135	ENST00000299163	progenitor
chr10_100961912_100962447_+	ENSG00000119906	ENST00000238961	progenitor
chr10_100961912_100963719_+	ENSG00000119906	ENST00000238961	progenitor
chr10_100961912_100965134_+	ENSG00000119906	ENST00000238961	progenitor
chr10_101064920_101067059_+	ENSG00000107821	ENST00000370200	progenitor
chr10_102162269_102162521_+	ENSG00000166197	ENST00000405356	progenitor
chr10_102162269_102162599_+	ENSG00000166197	ENST00000405356	progenitor
chr10_102162269_102163870_+	ENSG00000166197	ENST00000405356	progenitor
chr10_102657354_102658318_+	ENSG00000171206	ENST00000302424	ENST00000643721	progenitor
chr10_102737762_102737909_+	ENSG00000156398	ENST00000369893	progenitor
chr10_102737762_102738832_+	ENSG00000156398	ENST00000369893	progenitor
chr10_102737762_102739171_+	ENSG00000156398	ENST00000369893	progenitor
chr10_102737762_102741041_+	ENSG00000156398	ENST00000369893	progenitor
chr10_102737762_102743492_+	ENSG00000156398	ENST00000369893	progenitor
chr10_103077180_103077554_+	ENSG00000148842	ENST00000369878	progenitor
chr10_103077180_103077964_+	ENSG00000148842	ENST00000369878	progenitor
chr10_103077180_103078481_+	ENSG00000148842	ENST00000369878	progenitor
chr10_103077180_103083384_+	ENSG00000148842	ENST00000369878	progenitor
chr10_103077180_103084964_+	ENSG00000148842	ENST00000369878	progenitor
chr10_103077180_103086596_+	ENSG00000148842	ENST00000369878	progenitor
chr10_103077180_103090221_+	ENSG00000148842	ENST00000369878	progenitor
chr10_103388223_103388596_+	ENSG00000148835	ENST00000369839	progenitor
chr10_103388223_103389065_+	ENSG00000148835	ENST00000369839	progenitor
chr10_104025720_104026082_+	ENSG00000065613	ENST00000335753	progenitor
chr10_104025720_104027584_+	ENSG00000065613	ENST00000335753	progenitor
chr10_104025720_104027700_+	ENSG00000065613	ENST00000335753	progenitor
chr10_104025720_104028063_+	ENSG00000065613	ENST00000335753	progenitor
chr10_104025720_104028580_+	ENSG00000065613	ENST00000335753	progenitor
chr10_104025720_104029233_+	ENSG00000065613	ENST00000335753	progenitor
chr10_104299284_104299418_+	ENSG00000065621	ENST00000450629	ENST00000338595	progenitor
chr10_104299284_104301602_+	ENSG00000065621	ENST00000338595	progenitor
chr10_104299284_104304946_+	ENSG00000065621	ENST00000338595	progenitor
chr10_110133618_110134640_+	ENSG00000148700	ENST00000277900	progenitor
chr10_110133618_110135577_+	ENSG00000148700	ENST00000277900	progenitor
chr10_110284987_110285068_+	ENSG00000119950	ENST00000239007	progenitor
chr10_110284987_110286634_+	ENSG00000119950	ENST00000332674	progenitor
chr10_110284987_110287096_+	ENSG00000119950	ENST00000332674	progenitor
chr10_110284987_110287365_+	ENSG00000119950	ENST00000332674	progenitor
chr10_112815383_112817967_+	ENSG00000151532	ENST00000393077	progenitor
chr10_112815383_112818010_+	ENSG00000151532	ENST00000393077	progenitor
chr10_112815383_112818744_+	ENSG00000151532	ENST00000393077	progenitor
chr10_113165972_113167489_+	ENSG00000148737	ENST00000355995	ENST00000534894	ENST00000536810	ENST00000538897	ENST00000542695	progenitor
chr10_113165972_113167686_+	ENSG00000148737	ENST00000355995	ENST00000534894	ENST00000536810	ENST00000538897	ENST00000542695	progenitor
chr10_113729540_113730903_+	ENSG00000165806	ENST00000345633	ENST00000369331	ENST00000452490	ENST00000614447	ENST00000621345	progenitor
chr10_113908536_113908737_+	ENSG00000196865	ENST00000369301	progenitor
chr10_113908536_113911585_+	ENSG00000196865	ENST00000369301	progenitor
chr10_113908536_113916302_+	ENSG00000196865	ENST00000369301	progenitor
chr10_113908536_113917194_+	ENSG00000196865	ENST00000369301	progenitor
chr10_115944779_115946569_+	ENSG00000107518	ENST00000355044	progenitor
chr10_115944779_115946790_+	ENSG00000107518	ENST00000355044	progenitor
chr10_115944779_115948985_+	ENSG00000107518	ENST00000355044	progenitor
chr10_119136647_119137710_+	ENSG00000119979	ENST00000361432	progenitor
chr10_119136647_119137984_+	ENSG00000119979	ENST00000361432	progenitor
chr10_119455067_119455411_+	ENSG00000198873	ENST00000392870	progenitor
chr10_119455067_119455618_+	ENSG00000198873	ENST00000392870	progenitor
chr10_119455067_119459742_+	ENSG00000198873	ENST00000392870	progenitor
chr10_119677282_119677827_+	ENSG00000151929	ENST00000369085	progenitor
chr10_122254056_122254560_+	ENSG00000138162	ENST00000260733	progenitor
chr10_122429834_122429879_+	ENSG00000107679	ENST00000368989	progenitor
chr10_122429938_122430286_+	ENSG00000107679	ENST00000368989	ENST00000368990	progenitor
chr10_122429938_122430343_+	ENSG00000107679	ENST00000368989	ENST00000368990	progenitor
chr10_122429938_122431800_+	ENSG00000107679	ENST00000368989	ENST00000368990	progenitor
chr10_122429938_122432351_+	ENSG00000107679	ENST00000368989	ENST00000368990	progenitor
chr10_123053765_123058311_+	ENSG00000196177	ENST00000358776	progenitor
chr10_123165056_123165370_+	ENSG00000154473	ENST00000368865	ENST00000368858	progenitor
chr10_123163835_123170467_+	ENSG00000154473	ENST00000368865	progenitor
chr10_124834971_124835688_+	ENSG00000165660	ENST00000298492	progenitor
chr10_124834971_124835943_+	ENSG00000165660	ENST00000298492	progenitor
chr10_124834971_124836670_+	ENSG00000165660	ENST00000298492	progenitor
chr10_124984992_124985319_+	ENSG00000019995	ENST00000359653	progenitor
chr10_124984992_124986017_+	ENSG00000019995	ENST00000359653	progenitor
chr10_124984992_124986492_+	ENSG00000019995	ENST00000359653	progenitor
chr10_124984992_124987430_+	ENSG00000019995	ENST00000359653	progenitor
chr10_124984992_124988189_+	ENSG00000019995	ENST00000359653	progenitor
chr10_125853243_125853457_+	ENSG00000107949	ENST00000368759	progenitor
chr10_125853243_125853536_+	ENSG00000107949	ENST00000368759	progenitor
chr10_125853243_125853695_+	ENSG00000107949	ENST00000368759	progenitor
chr10_130179392_130179625_+	ENSG00000108010	ENST00000331244	progenitor
chr10_130179392_130179671_+	ENSG00000108010	ENST00000331244	progenitor
chr10_131955963_131956241_+	ENSG00000175470	ENST00000455566	progenitor
chr10_131955963_131956547_+	ENSG00000175470	ENST00000455566	progenitor
chr10_131955963_131959834_+	ENSG00000175470	ENST00000455566	progenitor
chr11_214350_214584_+	ENSG00000177963	ENST00000325207	progenitor
chr11_214350_215113_+	ENSG00000177963	ENST00000325207	progenitor
chr11_214350_215153_+	ENSG00000177963	ENST00000325207	progenitor
chr11_294749_294766_+	ENSG00000142102	ENST00000409479	progenitor
chr11_294749_295258_+	ENSG00000142102	ENST00000409479	progenitor
chr11_294749_295676_+	ENSG00000142102	ENST00000409548	ENST00000409655	progenitor
chr11_294749_295807_+	ENSG00000142102	ENST00000409548	progenitor
chr11_611777_612075_+	ENSG00000070047	ENST00000264555	progenitor
chr11_611777_612105_+	ENSG00000070047	ENST00000264555	progenitor
chr11_611777_612222_+	ENSG00000070047	ENST00000264555	progenitor
chr11_611777_612263_+	ENSG00000070047	ENST00000264555	progenitor
chr11_1010625_1010919_+	ENSG00000183020	ENST00000332231	progenitor
chr11_1010625_1012245_+	ENSG00000183020	ENST00000332231	progenitor
chr11_4138383_4138693_+	ENSG00000167325	ENST00000300738	progenitor
chr11_4138383_4138885_+	ENSG00000167325	ENST00000300738	progenitor
chr11_4138383_4138931_+	ENSG00000167325	ENST00000300738	progenitor
chr11_7510188_7510905_+	ENSG00000183801	ENST00000329293	progenitor
chr11_7510188_7511330_+	ENSG00000183801	ENST00000329293	progenitor
chr11_7996022_7996175_+	ENSG00000175390	ENST00000533626	progenitor
chr11_7996022_7996339_+	ENSG00000175390	ENST00000533626	progenitor
chr11_7996022_7998160_+	ENSG00000175390	ENST00000533626	progenitor
chr11_7996022_7998885_+	ENSG00000175390	ENST00000533626	progenitor
chr11_7996022_7999497_+	ENSG00000175390	ENST00000533626	progenitor
chr11_7996022_8000719_+	ENSG00000175390	ENST00000533626	progenitor
chr11_7996022_8001410_+	ENSG00000175390	ENST00000533626	progenitor
chr11_7996022_8001862_+	ENSG00000175390	ENST00000533626	progenitor
chr11_8685806_8685846_+	ENSG00000166441	ENST00000314138	progenitor
chr11_8685806_8685984_+	ENSG00000166441	ENST00000314138	progenitor
chr11_8685806_8686049_+	ENSG00000166441	ENST00000314138	progenitor
chr11_8685806_8686743_+	ENSG00000166441	ENST00000314138	progenitor
chr11_8685806_8686847_+	ENSG00000166441	ENST00000314138	progenitor
chr11_8685806_8687528_+	ENSG00000166441	ENST00000314138	progenitor
chr11_8685806_8687628_+	ENSG00000166441	ENST00000314138	progenitor
chr11_8685806_8688526_+	ENSG00000166441	ENST00000314138	progenitor
chr11_8685806_8688663_+	ENSG00000166441	ENST00000314138	progenitor
chr11_8685806_8689422_+	ENSG00000166441	ENST00000314138	progenitor
chr11_8685806_8689642_+	ENSG00000166441	ENST00000314138	progenitor
chr11_8685806_8689872_+	ENSG00000166441	ENST00000314138	progenitor
chr11_9445194_9445700_+	ENSG00000205339	ENST00000379719	progenitor
chr11_9445194_9447250_+	ENSG00000205339	ENST00000379719	progenitor
chr11_9445194_9448141_+	ENSG00000205339	ENST00000379719	progenitor
chr11_9527613_9527980_+	ENSG00000166478	ENST00000299606	progenitor
chr11_9527613_9528065_+	ENSG00000166478	ENST00000299606	ENST00000396604	progenitor
chr11_9527613_9528524_+	ENSG00000166478	ENST00000396602	progenitor
chr11_9588602_9588926_+	ENSG00000166483	ENST00000299613	progenitor
chr11_9588602_9589205_+	ENSG00000166483	ENST00000299613	progenitor
chr11_9588602_9589751_+	ENSG00000166483	ENST00000299613	progenitor
chr11_9588602_9589993_+	ENSG00000166483	ENST00000299613	progenitor
chr11_9749970_9751822_+	ENSG00000133789	ENST00000318950	ENST00000447399	progenitor
chr11_9749970_9751853_+	ENSG00000133789	ENST00000318950	progenitor
chr11_9749970_9752951_+	ENSG00000133789	ENST00000318950	progenitor
chr11_9749970_9752990_+	ENSG00000133789	ENST00000318950	progenitor
chr11_10306641_10307397_+	ENSG00000148926	ENST00000530439	ENST00000278175	progenitor
chr11_10505884_10507124_+	ENSG00000133805	ENST00000396553	progenitor
chr11_10505884_10507579_+	ENSG00000133805	ENST00000396553	progenitor
chr11_10779105_10779377_+	ENSG00000198730	ENST00000361367	progenitor
chr11_10779105_10779746_+	ENSG00000198730	ENST00000361367	progenitor
chr11_11956175_11956943_+	ENSG00000170242	ENST00000339865	progenitor
chr11_11956175_11957290_+	ENSG00000170242	ENST00000339865	progenitor
chr11_11956175_11957515_+	ENSG00000170242	ENST00000339865	progenitor
chr11_11956175_11957592_+	ENSG00000170242	ENST00000339865	progenitor
chr11_11956175_11959153_+	ENSG00000170242	ENST00000339865	progenitor
chr11_11956175_11959323_+	ENSG00000170242	ENST00000339865	progenitor
chr11_12527925_12528265_+	ENSG00000197702	ENST00000334956	progenitor
chr11_12527925_12528588_+	ENSG00000197702	ENST00000334956	progenitor
chr11_12527925_12528815_+	ENSG00000197702	ENST00000334956	progenitor
chr11_12527925_12529192_+	ENSG00000197702	ENST00000334956	progenitor
chr11_12527925_12529755_+	ENSG00000197702	ENST00000334956	progenitor
chr11_12527925_12529863_+	ENSG00000197702	ENST00000334956	progenitor
chr11_12527925_12530421_+	ENSG00000197702	ENST00000334956	progenitor
chr11_12937222_12937967_+	ENSG00000187079	ENST00000334310	progenitor
chr11_12937222_12943483_+	ENSG00000187079	ENST00000526600	progenitor
chr11_12937222_12944022_+	ENSG00000187079	ENST00000526600	progenitor
chr11_12937222_12944327_+	ENSG00000187079	ENST00000526600	progenitor
chr11_12937222_12944674_+	ENSG00000187079	ENST00000527636	progenitor
chr11_12937222_12944751_+	ENSG00000187079	ENST00000527636	progenitor
chr11_13011100_13011576_+	ENSG00000189431	ENST00000529419	progenitor
chr11_13011100_13011632_+	ENSG00000189431	ENST00000529419	progenitor
chr11_13011100_13011854_+	ENSG00000189431	ENST00000529419	progenitor
chr11_13011100_13012116_+	ENSG00000189431	ENST00000529419	progenitor
chr11_13386756_13387214_+	ENSG00000133794	ENST00000389707	progenitor
chr11_13386756_13387266_+	ENSG00000133794	ENST00000389707	progenitor
chr11_13386756_13387308_+	ENSG00000133794	ENST00000389707	progenitor
chr11_13728774_13729367_+	ENSG00000197601	ENST00000354817	progenitor
chr11_13728774_13729898_+	ENSG00000197601	ENST00000354817	progenitor
chr11_13728774_13731511_+	ENSG00000197601	ENST00000354817	progenitor
chr11_13728774_13732351_+	ENSG00000197601	ENST00000354817	progenitor
chr11_14265687_14267228_+	ENSG00000262655	ENST00000576479	progenitor
chr11_14265687_14267896_+	ENSG00000262655	ENST00000576479	progenitor
chr11_14265687_14268131_+	ENSG00000262655	ENST00000576479	progenitor
chr11_14869660_14870082_+	ENSG00000152270	ENST00000282096	progenitor
chr11_14869660_14870642_+	ENSG00000152270	ENST00000282096	progenitor
chr11_14869660_14870912_+	ENSG00000152270	ENST00000282096	progenitor
chr11_14869660_14871961_+	ENSG00000152270	ENST00000282096	progenitor
chr11_14869660_14872044_+	ENSG00000152270	ENST00000282096	progenitor
chr11_16755104_16755155_+	ENSG00000110696	ENST00000228136	progenitor
chr11_16755104_16755346_+	ENSG00000110696	ENST00000228136	progenitor
chr11_16755104_16755465_+	ENSG00000110696	ENST00000228136	progenitor
chr11_16755104_16755889_+	ENSG00000110696	ENST00000228136	progenitor
chr11_16755104_16756027_+	ENSG00000110696	ENST00000228136	progenitor
chr11_16755104_16756143_+	ENSG00000110696	ENST00000228136	progenitor
chr11_16755104_16757150_+	ENSG00000110696	ENST00000228136	progenitor
chr11_16755104_16757740_+	ENSG00000110696	ENST00000228136	progenitor
chr11_16755104_16758103_+	ENSG00000110696	ENST00000228136	progenitor
chr11_16755104_16758339_+	ENSG00000110696	ENST00000228136	progenitor
chr11_17331419_17331860_+	ENSG00000070081	ENST00000529010	progenitor
chr11_18365869_18366277_+	ENSG00000110768	ENST00000265963	ENST00000453096	progenitor
chr11_18365869_18366473_+	ENSG00000110768	ENST00000265963	progenitor
chr11_18365869_18366819_+	ENSG00000110768	ENST00000265963	ENST00000534641	progenitor
chr11_18365869_18367043_+	ENSG00000110768	ENST00000265963	progenitor
chr11_18407376_18407390_+	ENSG00000134333	ENST00000227157	ENST00000379412	ENST00000396222	progenitor
chr11_18407281_18407850_+	ENSG00000134333	ENST00000379412	progenitor
chr11_18407376_18408218_+	ENSG00000134333	ENST00000227157	ENST00000422447	ENST00000396222	ENST00000540430	progenitor
chr11_18407281_18408382_+	ENSG00000134333	ENST00000422447	progenitor
chr11_18407281_18408424_+	ENSG00000134333	ENST00000422447	progenitor
chr11_20118258_20118879_+	ENSG00000166833	ENST00000349880	progenitor
chr11_20118258_20121598_+	ENSG00000166833	ENST00000349880	progenitor
chr11_20383205_20383427_+	ENSG00000109854	ENST00000419348	progenitor
chr11_20383205_20383794_+	ENSG00000109854	ENST00000419348	progenitor
chr11_20508413_20508923_+	ENSG00000185238	ENST00000331079	progenitor
chr11_20508413_20509228_+	ENSG00000185238	ENST00000331079	progenitor
chr11_20508413_20509282_+	ENSG00000185238	ENST00000331079	progenitor
chr11_20508413_20509356_+	ENSG00000185238	ENST00000331079	progenitor
chr11_22279765_22281761_+	ENSG00000171714	ENST00000324559	progenitor
chr11_22279765_22282729_+	ENSG00000171714	ENST00000324559	progenitor
chr11_22279765_22283372_+	ENSG00000171714	ENST00000324559	progenitor
chr11_30336795_30336806_+	ENSG00000152219	ENST00000282032	progenitor
chr11_30336795_30336901_+	ENSG00000152219	ENST00000282032	progenitor
chr11_30336795_30338245_+	ENSG00000152219	ENST00000282032	progenitor
chr11_31430401_31430642_+	ENSG00000170946	ENST00000465995	progenitor
chr11_31430401_31432713_+	ENSG00000170946	ENST00000465995	progenitor
chr11_31430401_31432762_+	ENSG00000170946	ENST00000465995	progenitor
chr11_31783538_31783781_+	ENSG00000109911	ENST00000350638	ENST00000379163	ENST00000395934	ENST00000640231	ENST00000640961	progenitor
chr11_31783524_31784523_+	ENSG00000109911	ENST00000640961	progenitor
chr11_31783524_31785251_+	ENSG00000109911	ENST00000640961	progenitor
chr11_31783524_31785708_+	ENSG00000109911	ENST00000640961	progenitor
chr11_31783524_31788974_+	ENSG00000109911	ENST00000640961	progenitor
chr11_31783524_31790320_+	ENSG00000109911	ENST00000640961	progenitor
chr11_32602399_32602480_+	ENSG00000149100	ENST00000524896	progenitor
chr11_32602399_32603631_+	ENSG00000149100	ENST00000531120	progenitor
chr11_32602399_32604513_+	ENSG00000149100	ENST00000531120	progenitor
chr11_32602399_32604812_+	ENSG00000149100	ENST00000531120	progenitor
chr11_32853527_32857826_+	ENSG00000135378	ENST00000257836	progenitor
chr11_32976474_32977002_+	ENSG00000060749	ENST00000399302	progenitor
chr11_32976474_32978044_+	ENSG00000060749	ENST00000399302	progenitor
chr11_32976474_32980286_+	ENSG00000060749	ENST00000399302	progenitor
chr11_33072676_33072785_+	ENSG00000176148	ENST00000334274	progenitor
chr11_33072676_33072914_+	ENSG00000176148	ENST00000334274	progenitor
chr11_33072676_33073563_+	ENSG00000176148	ENST00000334274	progenitor
chr11_33072676_33073599_+	ENSG00000176148	ENST00000334274	progenitor
chr11_33353568_33353638_+	ENSG00000110422	ENST00000303296	progenitor
chr11_33353568_33355517_+	ENSG00000110422	ENST00000303296	progenitor
chr11_33353568_33357028_+	ENSG00000110422	ENST00000303296	progenitor
chr11_33668154_33668510_+	ENSG00000110427	ENST00000321505	progenitor
chr11_33668154_33668649_+	ENSG00000110427	ENST00000321505	progenitor
chr11_33668154_33669938_+	ENSG00000110427	ENST00000321505	progenitor
chr11_33668154_33671132_+	ENSG00000110427	ENST00000321505	progenitor
chr11_33668154_33673780_+	ENSG00000110427	ENST00000321505	progenitor
chr11_33668154_33674102_+	ENSG00000110427	ENST00000321505	progenitor
chr11_34099367_34099514_+	ENSG00000135387	ENST00000341394	progenitor
chr11_34099367_34099681_+	ENSG00000135387	ENST00000341394	progenitor
chr11_34099367_34100083_+	ENSG00000135387	ENST00000341394	progenitor
chr11_34099367_34100515_+	ENSG00000135387	ENST00000341394	progenitor
chr11_34099367_34101157_+	ENSG00000135387	ENST00000341394	progenitor
chr11_34099367_34101740_+	ENSG00000135387	ENST00000341394	progenitor
chr11_34099367_34102096_+	ENSG00000135387	ENST00000341394	progenitor
chr11_34099367_34102626_+	ENSG00000135387	ENST00000341394	progenitor
chr11_34995172_34995462_+	ENSG00000110435	ENST00000227868	progenitor
chr11_34995172_34995969_+	ENSG00000110435	ENST00000227868	progenitor
chr11_34995172_34996122_+	ENSG00000110435	ENST00000227868	progenitor
chr11_35229333_35229402_+	ENSG00000026508	ENST00000263398	progenitor
chr11_35229333_35229472_+	ENSG00000026508	ENST00000415148	ENST00000263398	progenitor
chr11_35229333_35229944_+	ENSG00000026508	ENST00000263398	progenitor
chr11_35229333_35230027_+	ENSG00000026508	ENST00000433892	ENST00000263398	progenitor
chr11_35229333_35232415_+	ENSG00000026508	ENST00000263398	progenitor
chr11_35806385_35806843_+	ENSG00000166326	ENST00000299413	progenitor
chr11_35806385_35807112_+	ENSG00000166326	ENST00000299413	progenitor
chr11_35806385_35808426_+	ENSG00000166326	ENST00000299413	progenitor
chr11_35806385_35811052_+	ENSG00000166326	ENST00000299413	progenitor
chr11_35806385_35818007_+	ENSG00000166326	ENST00000299413	progenitor
chr11_43342510_43342981_+	ENSG00000166181	ENST00000455725	ENST00000420461	progenitor
chr11_43342510_43344529_+	ENSG00000166181	ENST00000531273	ENST00000378852	progenitor
chr11_43855248_43855880_+	ENSG00000149084	ENST00000278353	progenitor
chr11_43855248_43856617_+	ENSG00000149084	ENST00000278353	progenitor
chr11_44244287_44244471_+	ENSG00000151348	ENST00000343631	progenitor
chr11_44244287_44244932_+	ENSG00000151348	ENST00000343631	ENST00000358681	progenitor
chr11_44244287_44245425_+	ENSG00000151348	ENST00000343631	progenitor
chr11_44244287_44247190_+	ENSG00000151348	ENST00000395673	progenitor
chr11_44244287_44251981_+	ENSG00000151348	ENST00000533608	progenitor
chr11_44929178_44932345_+	ENSG00000157570	ENST00000340160	progenitor
chr11_46672332_46673036_+	ENSG00000175224	ENST00000359513	ENST00000529655	progenitor
chr11_46672332_46673163_+	ENSG00000175224	ENST00000359513	progenitor
chr11_46672332_46674520_+	ENSG00000175224	ENST00000359513	ENST00000524625	progenitor
chr11_48167362_48168323_+	ENSG00000149177	ENST00000418331	progenitor
chr11_48167362_48168825_+	ENSG00000149177	ENST00000418331	progenitor
chr11_48167362_48170838_+	ENSG00000149177	ENST00000418331	progenitor
chr11_57816308_57818445_+	ENSG00000198561	ENST00000358694	progenitor
chr11_57816308_57819188_+	ENSG00000198561	ENST00000358694	progenitor
chr11_57816308_57819540_+	ENSG00000198561	ENST00000399050	progenitor
chr11_62672114_62672376_+	ENSG00000204922	ENST00000377953	progenitor
chr11_62672114_62673681_+	ENSG00000204922	ENST00000377953	progenitor
chr11_62888693_62888797_+	ENSG00000168003	ENST00000377890	ENST00000338663	progenitor
chr11_62888693_62888860_+	ENSG00000168003	ENST00000338663	progenitor
chr11_62888693_62888911_+	ENSG00000168003	ENST00000535296	progenitor
chr11_63758275_63758299_+	ENSG00000133318	ENST00000339997	ENST00000341307	ENST00000356000	progenitor
chr11_63758391_63759121_+	ENSG00000133318	ENST00000354497	ENST00000339997	ENST00000341307	ENST00000356000	progenitor
chr11_63758275_63759891_+	ENSG00000133318	ENST00000339997	ENST00000341307	ENST00000356000	progenitor
chr11_63954479_63954850_+	ENSG00000110583	ENST00000377793	progenitor
chr11_63954479_63955067_+	ENSG00000110583	ENST00000377793	progenitor
chr11_63954479_63955298_+	ENSG00000110583	ENST00000377793	progenitor
chr11_63954479_63957327_+	ENSG00000110583	ENST00000377793	progenitor
chr11_65351759_65352981_+	ENSG00000133884	ENST00000252268	progenitor
chr11_65351759_65353188_+	ENSG00000133884	ENST00000415073	progenitor
chr11_65351759_65353247_+	ENSG00000133884	ENST00000528416	progenitor
chr11_65351759_65354261_+	ENSG00000133884	ENST00000528416	progenitor
chr11_67255055_67257735_+	ENSG00000173120	ENST00000529006	progenitor
chr11_67255055_67258087_+	ENSG00000173120	ENST00000529006	progenitor
chr11_68613117_68613805_+	ENSG00000110075	ENST00000265636	progenitor
chr11_68613117_68615334_+	ENSG00000110075	ENST00000265637	progenitor
chr11_69087953_69088524_+	ENSG00000162341	ENST00000294309	progenitor
chr11_69087953_69089993_+	ENSG00000162341	ENST00000294309	progenitor
chr11_69087953_69090613_+	ENSG00000162341	ENST00000294309	progenitor
chr11_69651282_69651477_+	ENSG00000110092	ENST00000227507	progenitor
chr11_69651282_69651608_+	ENSG00000110092	ENST00000227507	progenitor
chr11_69651282_69653072_+	ENSG00000110092	ENST00000227507	progenitor
chr11_69651282_69654474_+	ENSG00000110092	ENST00000227507	progenitor
chr11_70188004_70189040_+	ENSG00000131620	ENST00000355303	progenitor
chr11_70188004_70189251_+	ENSG00000131620	ENST00000355303	progenitor
chr11_70188004_70189543_+	ENSG00000131620	ENST00000355303	progenitor
chr11_71996315_71996553_+	ENSG00000137522	ENST00000361756	progenitor
chr11_71996315_71997461_+	ENSG00000137522	ENST00000361756	progenitor
chr11_71996315_71997595_+	ENSG00000137522	ENST00000361756	progenitor
chr11_72238353_72238933_+	ENSG00000165458	ENST00000298229	progenitor
chr11_72238353_72239133_+	ENSG00000165458	ENST00000298229	progenitor
chr11_73367780_73369090_+	ENSG00000110237	ENST00000263674	progenitor
chr11_73367780_73369303_+	ENSG00000110237	ENST00000263674	progenitor
chr11_73367780_73369379_+	ENSG00000110237	ENST00000263674	progenitor
chr11_73395491_73396644_+	ENSG00000054967	ENST00000393580	ENST00000064780	progenitor
chr11_73395491_73397027_+	ENSG00000054967	ENST00000064780	progenitor
chr11_73395491_73397474_+	ENSG00000054967	ENST00000064780	progenitor
chr11_73661602_73661893_+	ENSG00000021300	ENST00000227214	progenitor
chr11_73661602_73662819_+	ENSG00000021300	ENST00000227214	progenitor
chr11_73927362_73927726_+	ENSG00000175575	ENST00000310571	ENST00000376384	progenitor
chr11_73927362_73927872_+	ENSG00000175575	ENST00000310571	progenitor
chr11_73927362_73931128_+	ENSG00000175575	ENST00000310571	progenitor
chr11_74640766_74642733_+	ENSG00000077514	ENST00000263681	progenitor
chr11_74640766_74643079_+	ENSG00000077514	ENST00000263681	progenitor
chr11_74977043_74977635_+	ENSG00000118363	ENST00000263672	progenitor
chr11_74977043_74978447_+	ENSG00000118363	ENST00000263672	progenitor
chr11_74977043_74979031_+	ENSG00000118363	ENST00000263672	progenitor
chr11_76141413_76141768_+	ENSG00000198382	ENST00000532130	progenitor
chr11_76141413_76142651_+	ENSG00000198382	ENST00000356136	ENST00000531818	progenitor
chr11_76141413_76144231_+	ENSG00000198382	ENST00000356136	progenitor
chr11_76550146_76550582_+	ENSG00000158636	ENST00000334736	progenitor
chr11_76550146_76550690_+	ENSG00000158636	ENST00000334736	progenitor
chr11_76550146_76551147_+	ENSG00000158636	ENST00000334736	progenitor
chr11_76550146_76551976_+	ENSG00000158636	ENST00000529032	progenitor
chr11_76550146_76552066_+	ENSG00000158636	ENST00000529032	progenitor
chr11_76550146_76553031_+	ENSG00000158636	ENST00000529032	progenitor
chr11_77020327_77020589_+	ENSG00000078124	ENST00000526597	progenitor
chr11_77020327_77021346_+	ENSG00000078124	ENST00000532485	progenitor
chr11_77020327_77022742_+	ENSG00000078124	ENST00000532485	progenitor
chr11_77020327_77023202_+	ENSG00000078124	ENST00000532485	progenitor
chr11_77020327_77026533_+	ENSG00000078124	ENST00000532485	progenitor
chr11_77020327_77026591_+	ENSG00000078124	ENST00000532485	progenitor
chr11_77020327_77026797_+	ENSG00000078124	ENST00000532485	progenitor
chr11_77609377_77609670_+	ENSG00000178301	ENST00000313578	progenitor
chr11_77609377_77610355_+	ENSG00000178301	ENST00000313578	progenitor
chr11_83184894_83185055_+	ENSG00000165494	ENST00000298281	progenitor
chr11_83184894_83185205_+	ENSG00000165494	ENST00000298281	progenitor
chr11_83184894_83185804_+	ENSG00000165494	ENST00000298281	progenitor
chr11_86278525_86278743_+	ENSG00000074266	ENST00000327320	ENST00000263360	ENST00000527888	progenitor
chr11_86278525_86278813_+	ENSG00000074266	ENST00000263360	progenitor
chr11_86345638_86345931_+	ENSG00000149196	ENST00000278483	progenitor
chr11_86951285_86952788_+	ENSG00000150687	ENST00000533902	progenitor
chr11_86951285_86952910_+	ENSG00000150687	ENST00000533902	progenitor
chr11_87321333_87322345_+	ENSG00000166575	ENST00000305494	progenitor
chr11_87321333_87322967_+	ENSG00000166575	ENST00000305494	progenitor
chr11_87321333_87323147_+	ENSG00000166575	ENST00000305494	progenitor
chr11_87321333_87323191_+	ENSG00000166575	ENST00000305494	progenitor
chr11_87321333_87323526_+	ENSG00000166575	ENST00000305494	progenitor
chr11_87321333_87323758_+	ENSG00000166575	ENST00000305494	ENST00000340353	progenitor
chr11_87321333_87328824_+	ENSG00000166575	ENST00000305494	progenitor
chr11_90191747_90192628_+	ENSG00000077616	ENST00000321955	progenitor
chr11_94498532_94499583_+	ENSG00000168876	ENST00000544253	ENST00000302755	progenitor
chr11_94870795_94871062_+	ENSG00000166025	ENST00000317829	progenitor
chr11_94870795_94871160_+	ENSG00000166025	ENST00000317829	progenitor
chr11_94870795_94875155_+	ENSG00000166025	ENST00000317829	progenitor
chr11_94870795_94876677_+	ENSG00000166025	ENST00000317829	progenitor
chr11_94870795_94876753_+	ENSG00000166025	ENST00000317829	progenitor
chr11_95068075_95069120_+	ENSG00000263465	ENST00000587424	progenitor
chr11_95068075_95069223_+	ENSG00000263465	ENST00000587424	progenitor
chr11_95068075_95071224_+	ENSG00000263465	ENST00000587424	progenitor
chr11_95129579_95130029_+	ENSG00000149218	ENST00000278505	progenitor
chr11_95129579_95132645_+	ENSG00000149218	ENST00000278505	progenitor
chr11_95831256_95831978_+	ENSG00000166037	ENST00000325486	progenitor
chr11_95831256_95832228_+	ENSG00000166037	ENST00000325486	progenitor
chr11_95831256_95832693_+	ENSG00000166037	ENST00000325486	progenitor
chr11_96392224_96392233_+	ENSG00000183340	ENST00000332349	progenitor
chr11_96392224_96393506_+	ENSG00000183340	ENST00000332349	progenitor
chr11_96392224_96393560_+	ENSG00000183340	ENST00000332349	progenitor
chr11_102229940_102230305_+	ENSG00000137693	ENST00000282441	progenitor
chr11_102229940_102230453_+	ENSG00000137693	ENST00000282441	progenitor
chr11_102229940_102232736_+	ENSG00000137693	ENST00000282441	progenitor
chr11_102229940_102233424_+	ENSG00000137693	ENST00000282441	progenitor
chr11_103479253_103479453_+	ENSG00000187240	ENST00000375735	progenitor
chr11_103479253_103479623_+	ENSG00000187240	ENST00000375735	progenitor
chr11_103479253_103479863_+	ENSG00000187240	ENST00000375735	progenitor
chr11_105979739_105980710_+	ENSG00000152578	ENST00000282499	progenitor
chr11_105979739_105982101_+	ENSG00000152578	ENST00000282499	progenitor
chr11_106096907_106096988_+	ENSG00000149313	ENST00000278618	progenitor
chr11_106096907_106098710_+	ENSG00000149313	ENST00000278618	progenitor
chr11_108104384_108107122_+	ENSG00000166266	ENST00000393094	progenitor
chr11_108104384_108107776_+	ENSG00000166266	ENST00000393094	progenitor
chr11_108365508_108367524_+	ENSG00000149311	ENST00000452508	progenitor
chr11_108365508_108369113_+	ENSG00000149311	ENST00000452508	progenitor
chr11_109424227_109425432_+	ENSG00000185742	ENST00000327419	progenitor
chr11_109424227_109425596_+	ENSG00000185742	ENST00000327419	progenitor
chr11_109424227_109425701_+	ENSG00000185742	ENST00000327419	progenitor
chr11_109424227_109428693_+	ENSG00000185742	ENST00000327419	progenitor
chr11_109424227_109429112_+	ENSG00000185742	ENST00000327419	progenitor
chr11_110165737_110166372_+	ENSG00000149289	ENST00000278590	progenitor
chr11_110165737_110170597_+	ENSG00000149289	ENST00000278590	progenitor
chr11_110165737_110171608_+	ENSG00000149289	ENST00000278590	progenitor
chr11_110165737_110171706_+	ENSG00000149289	ENST00000278590	progenitor
chr11_110165737_110171841_+	ENSG00000149289	ENST00000278590	progenitor
chr11_110462468_110462564_+	ENSG00000137714	ENST00000260270	progenitor
chr11_110462468_110463073_+	ENSG00000137714	ENST00000260270	progenitor
chr11_110462468_110463114_+	ENSG00000137714	ENST00000260270	progenitor
chr11_110462468_110463152_+	ENSG00000137714	ENST00000260270	progenitor
chr11_110462468_110463280_+	ENSG00000137714	ENST00000260270	progenitor
chr11_110462468_110463504_+	ENSG00000137714	ENST00000260270	progenitor
chr11_110462468_110464881_+	ENSG00000137714	ENST00000260270	progenitor
chr11_110462468_110464916_+	ENSG00000137714	ENST00000260270	progenitor
chr11_111560458_111560971_+	ENSG00000204381	ENST00000375615	ENST00000375614	ENST00000525126	progenitor
chr11_111724129_111725148_+	ENSG00000170145	ENST00000304987	progenitor
chr11_111724129_111725434_+	ENSG00000170145	ENST00000304987	progenitor
chr11_111724129_111726050_+	ENSG00000170145	ENST00000304987	progenitor
chr11_111724129_111726564_+	ENSG00000170145	ENST00000304987	progenitor
chr11_111724129_111726906_+	ENSG00000170145	ENST00000304987	progenitor
chr11_111724129_111730853_+	ENSG00000170145	ENST00000304987	progenitor
chr11_112062535_112062628_+	ENSG00000150768	ENST00000280346	progenitor
chr11_112062535_112063216_+	ENSG00000150768	ENST00000280346	progenitor
chr11_112062535_112063897_+	ENSG00000150768	ENST00000280346	progenitor
chr11_112062535_112064276_+	ENSG00000150768	ENST00000280346	progenitor
chr11_112062535_112064402_+	ENSG00000150768	ENST00000280346	progenitor
chr11_112082972_112083269_+	ENSG00000150776	ENST00000393047	ENST00000280352	progenitor
chr11_112082972_112083421_+	ENSG00000150776	ENST00000393047	ENST00000280352	progenitor
chr11_112082972_112083660_+	ENSG00000150776	ENST00000393047	ENST00000280352	progenitor
chr11_112082972_112083779_+	ENSG00000150776	ENST00000393047	ENST00000280352	progenitor
chr11_112082972_112084386_+	ENSG00000150776	ENST00000393047	ENST00000280352	progenitor
chr11_112082972_112084872_+	ENSG00000150776	ENST00000393047	ENST00000280352	progenitor
chr11_112082972_112085150_+	ENSG00000150776	ENST00000393047	ENST00000280352	progenitor
chr11_112233555_112233810_+	ENSG00000150787	ENST00000280362	ENST00000524931	progenitor
chr11_112233555_112233973_+	ENSG00000150787	ENST00000280362	progenitor
chr11_113275387_113275433_+	ENSG00000149294	ENST00000316851	progenitor
chr11_113275387_113276598_+	ENSG00000149294	ENST00000316851	progenitor
chr11_113275387_113278456_+	ENSG00000149294	ENST00000316851	progenitor
chr11_117285151_117285475_+	ENSG00000167257	ENST00000300650	progenitor
chr11_117285151_117285688_+	ENSG00000167257	ENST00000300650	ENST00000531452	progenitor
chr11_117285151_117286451_+	ENSG00000167257	ENST00000300650	progenitor
chr11_118396440_118396508_+	ENSG00000110344	ENST00000252108	progenitor
chr11_118396440_118399215_+	ENSG00000110344	ENST00000252108	progenitor
chr11_118409098_118409160_+	ENSG00000167283	ENST00000300688	progenitor
chr11_118409098_118409195_+	ENSG00000167283	ENST00000300688	progenitor
chr11_118409098_118409855_+	ENSG00000167283	ENST00000300688	progenitor
chr11_118522172_118523875_+	ENSG00000118058	ENST00000389506	progenitor
chr11_118522172_118525682_+	ENSG00000118058	ENST00000534358	progenitor
chr11_118522172_118526761_+	ENSG00000118058	ENST00000534358	progenitor
chr11_118522172_118526832_+	ENSG00000118058	ENST00000534358	progenitor
chr11_118601728_118601778_+	ENSG00000095139	ENST00000264028	ENST00000534182	progenitor
chr11_118601728_118602940_+	ENSG00000095139	ENST00000359415	ENST00000264028	ENST00000534182	progenitor
chr11_118601728_118603033_+	ENSG00000095139	ENST00000264028	ENST00000534182	progenitor
chr11_119299781_119306935_+	ENSG00000110395	ENST00000264033	progenitor
chr11_119299781_119308149_+	ENSG00000110395	ENST00000264033	progenitor
chr11_120229142_120229940_+	ENSG00000184232	ENST00000328965	progenitor
chr11_120229142_120230333_+	ENSG00000184232	ENST00000328965	progenitor
chr11_120485077_120485355_+	ENSG00000196914	ENST00000356641	progenitor
chr11_120485077_120486638_+	ENSG00000196914	ENST00000356641	progenitor
chr11_120485077_120489041_+	ENSG00000196914	ENST00000532993	ENST00000397843	progenitor
chr11_120485077_120489937_+	ENSG00000196914	ENST00000397843	progenitor
chr11_120986260_120986704_+	ENSG00000149403	ENST00000438375	progenitor
chr11_120986260_120988017_+	ENSG00000149403	ENST00000527524	progenitor
chr11_120986260_120988809_+	ENSG00000149403	ENST00000527524	progenitor
chr11_121307512_121307833_+	ENSG00000109929	ENST00000264027	ENST00000534230	progenitor
chr11_121307512_121308633_+	ENSG00000109929	ENST00000392789	ENST00000534230	progenitor
chr11_121307512_121308666_+	ENSG00000109929	ENST00000264027	ENST00000534230	progenitor
chr11_121307512_121309055_+	ENSG00000109929	ENST00000264027	progenitor
chr11_121307512_121313404_+	ENSG00000109929	ENST00000264027	progenitor
chr11_121629563_121629634_+	ENSG00000137642	ENST00000260197	progenitor
chr11_121629563_121629739_+	ENSG00000137642	ENST00000260197	progenitor
chr11_121629563_121633097_+	ENSG00000137642	ENST00000260197	progenitor
chr11_121629563_121633482_+	ENSG00000137642	ENST00000260197	progenitor
chr11_121629563_121633686_+	ENSG00000137642	ENST00000260197	progenitor
chr11_121629563_121633762_+	ENSG00000137642	ENST00000260197	progenitor
chr11_122809886_122809915_+	ENSG00000154127	ENST00000284273	progenitor
chr11_122809886_122811163_+	ENSG00000154127	ENST00000284273	progenitor
chr11_122809886_122811837_+	ENSG00000154127	ENST00000284273	progenitor
chr11_122809886_122813130_+	ENSG00000154127	ENST00000284273	progenitor
chr11_122809886_122813285_+	ENSG00000154127	ENST00000284273	progenitor
chr11_122809886_122814473_+	ENSG00000154127	ENST00000284273	progenitor
chr11_124632238_124632435_+	ENSG00000154144	ENST00000441174	progenitor
chr11_124632238_124633797_+	ENSG00000154144	ENST00000441174	progenitor
chr11_124632238_124634710_+	ENSG00000154144	ENST00000441174	progenitor
chr11_124632238_124635389_+	ENSG00000154144	ENST00000441174	progenitor
chr11_124632238_124635925_+	ENSG00000154144	ENST00000441174	progenitor
chr11_124694446_124694570_+	ENSG00000064199	ENST00000227135	progenitor
chr11_124694446_124694636_+	ENSG00000064199	ENST00000227135	progenitor
chr11_124694446_124694789_+	ENSG00000064199	ENST00000227135	progenitor
chr11_124694446_124695431_+	ENSG00000064199	ENST00000227135	progenitor
chr11_125431392_125433389_+	ENSG00000165495	ENST00000298282	progenitor
chr11_125583683_125584078_+	ENSG00000149547	ENST00000278903	ENST00000527235	ENST00000534546	progenitor
chr11_125583683_125584687_+	ENSG00000149547	ENST00000278903	progenitor
chr11_125620810_125621065_+	ENSG00000134910	ENST00000392708	progenitor
chr11_125620810_125621340_+	ENSG00000134910	ENST00000392708	progenitor
chr11_125620810_125621387_+	ENSG00000134910	ENST00000392708	progenitor
chr11_125620810_125621440_+	ENSG00000134910	ENST00000392708	progenitor
chr11_125620810_125622765_+	ENSG00000134910	ENST00000392708	progenitor
chr11_125620810_125623091_+	ENSG00000134910	ENST00000392708	progenitor
chr11_125655320_125655558_+	ENSG00000149554	ENST00000438015	progenitor
chr11_125655320_125655744_+	ENSG00000149554	ENST00000438015	progenitor
chr11_125655320_125656532_+	ENSG00000149554	ENST00000438015	progenitor
chr11_125655320_125657147_+	ENSG00000149554	ENST00000438015	progenitor
chr11_125922881_125923097_+	ENSG00000109832	ENST00000263576	ENST00000525943	progenitor
chr11_125922881_125928829_+	ENSG00000109832	ENST00000263576	progenitor
chr11_126262133_126262365_+	ENSG00000197798	ENST00000360194	progenitor
chr11_126262133_126262646_+	ENSG00000197798	ENST00000360194	progenitor
chr11_126262133_126262734_+	ENSG00000197798	ENST00000533050	progenitor
chr11_126262133_126262986_+	ENSG00000197798	ENST00000533050	progenitor
chr11_126345613_126345748_+	ENSG00000110063	ENST00000263579	progenitor
chr11_126345613_126349836_+	ENSG00000110063	ENST00000263579	progenitor
chr11_126345613_126349998_+	ENSG00000110063	ENST00000263579	progenitor
chr11_128916731_128919630_+	ENSG00000120457	ENST00000529694	progenitor
chr11_130143448_130143691_+	ENSG00000084234	ENST00000345598	ENST00000263574	progenitor
chr11_130143448_130143735_+	ENSG00000084234	ENST00000263574	progenitor
chr11_130143448_130143819_+	ENSG00000084234	ENST00000528499	ENST00000263574	progenitor
chr11_130143448_130144811_+	ENSG00000084234	ENST00000263574	progenitor
chr11_132335146_132336199_+	ENSG00000182667	ENST00000374786	progenitor
chr11_132335146_132336310_+	ENSG00000182667	ENST00000374786	progenitor
chr11_132335146_132336822_+	ENSG00000182667	ENST00000374786	progenitor
chr11_134149181_134149930_+	ENSG00000166086	ENST00000299106	progenitor
chr11_134149181_134150106_+	ENSG00000166086	ENST00000299106	progenitor
chr11_134149181_134151754_+	ENSG00000166086	ENST00000299106	ENST00000441717	progenitor
chr11_134245590_134245732_+	ENSG00000151502	ENST00000525095	ENST00000281187	progenitor
chr11_134245590_134247790_+	ENSG00000151502	ENST00000281187	progenitor
chr11_134264960_134265855_+	ENSG00000151498	ENST00000281182	progenitor
chr12_908792_909531_+	ENSG00000060237	ENST00000315939	progenitor
chr12_908792_909655_+	ENSG00000060237	ENST00000315939	progenitor
chr12_908792_909828_+	ENSG00000060237	ENST00000315939	progenitor
chr12_908792_911452_+	ENSG00000060237	ENST00000315939	progenitor
chr12_1490230_1495935_+	ENSG00000082805	ENST00000360905	progenitor
chr12_1786072_1786274_+	ENSG00000006831	ENST00000357103	progenitor
chr12_1786072_1786476_+	ENSG00000006831	ENST00000357103	progenitor
chr12_1786072_1788683_+	ENSG00000006831	ENST00000357103	progenitor
chr12_2691199_2692860_+	ENSG00000151067	ENST00000327702	progenitor
chr12_2691199_2697950_+	ENSG00000151067	ENST00000327702	progenitor
chr12_2803258_2803351_+	ENSG00000004478	ENST00000001008	progenitor
chr12_2803258_2803956_+	ENSG00000004478	ENST00000001008	progenitor
chr12_2803258_2804446_+	ENSG00000004478	ENST00000001008	progenitor
chr12_2803258_2804813_+	ENSG00000004478	ENST00000001008	progenitor
chr12_2803258_2805410_+	ENSG00000004478	ENST00000001008	progenitor
chr12_2824193_2824668_+	ENSG00000111203	ENST00000228799	progenitor
chr12_2824193_2824940_+	ENSG00000111203	ENST00000228799	progenitor
chr12_2824193_2824987_+	ENSG00000111203	ENST00000228799	progenitor
chr12_2824193_2825075_+	ENSG00000111203	ENST00000228799	progenitor
chr12_4300009_4300211_+	ENSG00000118971	ENST00000261254	progenitor
chr12_4300009_4300292_+	ENSG00000118971	ENST00000261254	progenitor
chr12_4300009_4305350_+	ENSG00000118971	ENST00000261254	progenitor
chr12_4352691_4353226_+	ENSG00000078237	ENST00000179259	progenitor
chr12_4352691_4354576_+	ENSG00000078237	ENST00000179259	progenitor
chr12_4352691_4360043_+	ENSG00000078237	ENST00000179259	progenitor
chr12_4558993_4559622_+	ENSG00000111247	ENST00000228843	progenitor
chr12_4558993_4560047_+	ENSG00000111247	ENST00000228843	progenitor
chr12_6237828_6237983_+	ENSG00000010278	ENST00000009180	progenitor
chr12_6237828_6238125_+	ENSG00000010278	ENST00000382519	progenitor
chr12_6237828_6238271_+	ENSG00000010278	ENST00000009180	progenitor
chr12_6731152_6731231_+	ENSG00000111652	ENST00000229251	ENST00000538410	ENST00000539735	progenitor
chr12_6731152_6731875_+	ENSG00000111652	ENST00000229251	ENST00000538410	ENST00000539735	ENST00000534877	ENST00000534947	progenitor
chr12_6870383_6870629_+	ENSG00000111669	ENST00000229270	progenitor
chr12_6870383_6870828_+	ENSG00000111669	ENST00000229270	progenitor
chr12_6870383_6870873_+	ENSG00000111669	ENST00000229270	progenitor
chr12_6870383_6870948_+	ENSG00000111669	ENST00000229270	progenitor
chr12_8773784_8774401_+	ENSG00000166532	ENST00000357529	progenitor
chr12_8773784_8775735_+	ENSG00000166532	ENST00000357529	progenitor
chr12_8773784_8777191_+	ENSG00000166532	ENST00000357529	progenitor
chr12_8939459_8940404_+	ENSG00000111752	ENST00000433083	ENST00000543824	progenitor
chr12_8939459_8941467_+	ENSG00000111752	ENST00000433083	progenitor
chr12_11171563_11172289_+	ENSG00000256537	ENST00000622602	progenitor
chr12_11171563_11172455_+	ENSG00000256537	ENST00000622602	progenitor
chr12_11171563_11173033_+	ENSG00000256537	ENST00000622602	progenitor
chr12_11171563_11173133_+	ENSG00000256537	ENST00000622602	progenitor
chr12_11171563_11173393_+	ENSG00000256537	ENST00000622602	progenitor
chr12_11171563_11174360_+	ENSG00000256537	ENST00000622602	progenitor
chr12_11171563_11176016_+	ENSG00000256537	ENST00000622602	progenitor
chr12_11891046_11891484_+	ENSG00000139083	ENST00000396373	progenitor
chr12_11891046_11891648_+	ENSG00000139083	ENST00000396373	progenitor
chr12_11891046_11893763_+	ENSG00000139083	ENST00000396373	progenitor
chr12_12465776_12466037_+	ENSG00000165714	ENST00000314565	progenitor
chr12_12465776_12466138_+	ENSG00000165714	ENST00000314565	progenitor
chr12_12465776_12466236_+	ENSG00000165714	ENST00000314565	progenitor
chr12_12465776_12466899_+	ENSG00000165714	ENST00000314565	progenitor
chr12_12465776_12469409_+	ENSG00000165714	ENST00000314565	progenitor
chr12_12465776_12469694_+	ENSG00000165714	ENST00000314565	progenitor
chr12_12465776_12471230_+	ENSG00000165714	ENST00000314565	progenitor
chr12_12641998_12642157_+	ENSG00000111269	ENST00000228865	progenitor
chr12_12641998_12642452_+	ENSG00000111269	ENST00000228865	progenitor
chr12_12641998_12644332_+	ENSG00000111269	ENST00000228865	progenitor
chr12_12641998_12644607_+	ENSG00000111269	ENST00000228865	progenitor
chr12_12641998_12645108_+	ENSG00000111269	ENST00000228865	progenitor
chr12_12787652_12789746_+	ENSG00000178878	ENST00000326765	progenitor
chr12_12787652_12791147_+	ENSG00000178878	ENST00000326765	progenitor
chr12_12787652_12791466_+	ENSG00000178878	ENST00000326765	progenitor
chr12_13216478_13216774_+	ENSG00000134531	ENST00000256951	ENST00000537612	progenitor
chr12_13214691_13217857_+	ENSG00000134531	ENST00000256951	progenitor
chr12_13214691_13219939_+	ENSG00000134531	ENST00000256951	progenitor
chr12_14498073_14498247_+	ENSG00000171681	ENST00000261168	progenitor
chr12_14498073_14498291_+	ENSG00000171681	ENST00000261168	progenitor
chr12_14498073_14498571_+	ENSG00000171681	ENST00000261168	progenitor
chr12_14498073_14502931_+	ENSG00000171681	ENST00000261168	progenitor
chr12_15595041_15597281_+	ENSG00000151490	ENST00000445537	progenitor
chr12_15595041_15597393_+	ENSG00000151490	ENST00000445537	progenitor
chr12_15902978_15903117_+	ENSG00000023734	ENST00000419869	progenitor
chr12_15902978_15903499_+	ENSG00000023734	ENST00000419869	progenitor
chr12_16036746_16037299_+	ENSG00000023697	ENST00000526530	ENST00000428559	progenitor
chr12_16036746_16037380_+	ENSG00000023697	ENST00000428559	progenitor
chr12_19518720_19519394_+	ENSG00000139154	ENST00000266508	ENST00000360995	progenitor
chr12_19518720_19520105_+	ENSG00000139154	ENST00000266508	ENST00000360995	progenitor
chr12_19518720_19520240_+	ENSG00000139154	ENST00000360995	ENST00000266508	progenitor
chr12_19518720_19521022_+	ENSG00000139154	ENST00000266508	ENST00000398864	progenitor
chr12_19518720_19521571_+	ENSG00000139154	ENST00000266508	ENST00000398864	progenitor
chr12_19518720_19521635_+	ENSG00000139154	ENST00000266508	ENST00000398864	progenitor
chr12_19518720_19522227_+	ENSG00000139154	ENST00000266508	ENST00000398864	progenitor
chr12_20680271_20680692_+	ENSG00000172572	ENST00000359062	progenitor
chr12_20680271_20682310_+	ENSG00000172572	ENST00000359062	progenitor
chr12_20680271_20682399_+	ENSG00000172572	ENST00000359062	progenitor
chr12_20680271_20683696_+	ENSG00000172572	ENST00000359062	progenitor
chr12_20680271_20684115_+	ENSG00000172572	ENST00000359062	progenitor
chr12_20680271_20684413_+	ENSG00000172572	ENST00000359062	progenitor
chr12_20752528_20753216_+	ENSG00000139155	ENST00000266509	ENST00000545102	progenitor
chr12_20752528_20753386_+	ENSG00000139155	ENST00000266509	progenitor
chr12_21515707_21516203_+	ENSG00000111711	ENST00000229314	ENST00000542038	progenitor
chr12_21515707_21516267_+	ENSG00000111711	ENST00000229314	progenitor
chr12_21515707_21518157_+	ENSG00000111711	ENST00000229314	progenitor
chr12_21515707_21518408_+	ENSG00000111711	ENST00000229314	progenitor
chr12_22684954_22685036_+	ENSG00000139163	ENST00000266517	progenitor
chr12_22684954_22690665_+	ENSG00000139163	ENST00000266517	progenitor
chr12_22684954_22690693_+	ENSG00000139163	ENST00000266517	progenitor
chr12_25204312_25205050_+	ENSG00000205707	ENST00000381356	progenitor
chr12_25204312_25205159_+	ENSG00000205707	ENST00000381356	progenitor
chr12_26964733_26966663_+	ENSG00000111790	ENST00000229395	progenitor
chr12_27028461_27028580_+	ENSG00000152944	ENST00000282892	progenitor
chr12_27028461_27028740_+	ENSG00000152944	ENST00000282892	progenitor
chr12_27028461_27029197_+	ENSG00000152944	ENST00000282892	progenitor
chr12_27028461_27030670_+	ENSG00000152944	ENST00000282892	progenitor
chr12_27322455_27322720_+	ENSG00000211455	ENST00000389032	progenitor
chr12_27322455_27324998_+	ENSG00000211455	ENST00000389032	progenitor
chr12_27322455_27325109_+	ENSG00000211455	ENST00000389032	progenitor
chr12_27322455_27325805_+	ENSG00000211455	ENST00000389032	progenitor
chr12_27322455_27325959_+	ENSG00000211455	ENST00000389032	progenitor
chr12_27420532_27420590_+	ENSG00000029153	ENST00000261178	progenitor
chr12_27420532_27420814_+	ENSG00000029153	ENST00000266503	progenitor
chr12_27420532_27420899_+	ENSG00000029153	ENST00000266503	progenitor
chr12_27420532_27424102_+	ENSG00000029153	ENST00000266503	progenitor
chr12_27420532_27424168_+	ENSG00000029153	ENST00000266503	progenitor
chr12_27420532_27424397_+	ENSG00000029153	ENST00000266503	progenitor
chr12_27420532_27425243_+	ENSG00000029153	ENST00000266503	progenitor
chr12_27420532_27425289_+	ENSG00000029153	ENST00000266503	progenitor
chr12_27692882_27693080_+	ENSG00000110841	ENST00000228425	progenitor
chr12_27692882_27695564_+	ENSG00000110841	ENST00000228425	progenitor
chr12_27755450_27755460_+	ENSG00000061794	ENST00000081029	progenitor
chr12_27755450_27756295_+	ENSG00000061794	ENST00000081029	progenitor
chr12_27798166_27798169_+	ENSG00000087448	ENST00000381271	progenitor
chr12_27798166_27803040_+	ENSG00000087448	ENST00000381271	progenitor
chr12_28549173_28549268_+	ENSG00000123106	ENST00000381259	progenitor
chr12_28549173_28549876_+	ENSG00000123106	ENST00000381259	progenitor
chr12_28549173_28550166_+	ENSG00000123106	ENST00000381259	progenitor
chr12_30991915_30992453_+	ENSG00000110900	ENST00000261177	progenitor
chr12_30991915_30993614_+	ENSG00000110900	ENST00000261177	progenitor
chr12_30991915_30996602_+	ENSG00000110900	ENST00000261177	progenitor
chr12_31667990_31668966_+	ENSG00000139160	ENST00000395763	progenitor
chr12_31667990_31669098_+	ENSG00000139160	ENST00000357721	progenitor
chr12_31667990_31671573_+	ENSG00000139160	ENST00000357721	progenitor
chr12_31667990_31673114_+	ENSG00000139160	ENST00000357721	progenitor
chr12_31992535_31993107_+	ENSG00000174718	ENST00000312561	progenitor
chr12_32640533_32640762_+	ENSG00000139132	ENST00000427716	progenitor
chr12_32640533_32646050_+	ENSG00000139132	ENST00000534526	progenitor
chr12_32743410_32743645_+	ENSG00000087470	ENST00000266481	progenitor
chr12_32743410_32744091_+	ENSG00000087470	ENST00000266481	progenitor
chr12_32743410_32745552_+	ENSG00000087470	ENST00000381000	progenitor
chr12_34026915_34027239_+	ENSG00000139133	ENST00000266483	progenitor
chr12_34026915_34028302_+	ENSG00000139133	ENST00000266483	progenitor
chr12_38321213_38329728_+	ENSG00000175548	ENST00000308742	progenitor
chr12_41070035_41072433_+	ENSG00000018236	ENST00000347616	progenitor
chr12_42446618_42447027_+	ENSG00000134283	ENST00000256678	progenitor
chr12_42446618_42447327_+	ENSG00000134283	ENST00000395568	progenitor
chr12_42446618_42448474_+	ENSG00000134283	ENST00000432191	progenitor
chr12_42446618_42448623_+	ENSG00000134283	ENST00000432191	progenitor
chr12_43786715_43787320_+	ENSG00000198001	ENST00000613694	progenitor
chr12_43786715_43788961_+	ENSG00000198001	ENST00000613694	progenitor
chr12_43786715_43789543_+	ENSG00000198001	ENST00000613694	progenitor
chr12_45905078_45906540_+	ENSG00000189079	ENST00000334344	progenitor
chr12_45905078_45907874_+	ENSG00000189079	ENST00000334344	progenitor
chr12_45905078_45908040_+	ENSG00000189079	ENST00000334344	progenitor
chr12_47968229_47968508_+	ENSG00000134291	ENST00000256686	progenitor
chr12_47968229_47968765_+	ENSG00000134291	ENST00000256686	progenitor
chr12_47968229_47968878_+	ENSG00000134291	ENST00000256686	ENST00000429772	progenitor
chr12_48145708_48145784_+	ENSG00000152556	ENST00000312352	progenitor
chr12_48145708_48146104_+	ENSG00000152556	ENST00000312352	progenitor
chr12_48145708_48146404_+	ENSG00000152556	ENST00000312352	progenitor
chr12_49351502_49352081_+	ENSG00000178401	ENST00000549441	progenitor
chr12_49351502_49352152_+	ENSG00000178401	ENST00000549441	progenitor
chr12_49351502_49353692_+	ENSG00000178401	ENST00000549441	progenitor
chr12_49526255_49526363_+	ENSG00000123352	ENST00000321898	progenitor
chr12_49526255_49526947_+	ENSG00000123352	ENST00000321898	progenitor
chr12_49526255_49527440_+	ENSG00000123352	ENST00000321898	progenitor
chr12_49762896_49763013_+	ENSG00000139644	ENST00000267115	progenitor
chr12_49762896_49763088_+	ENSG00000139644	ENST00000267115	progenitor
chr12_49762896_49764793_+	ENSG00000139644	ENST00000267115	progenitor
chr12_49762896_49764934_+	ENSG00000139644	ENST00000267115	progenitor
chr12_50099000_50099148_+	ENSG00000066117	ENST00000381513	progenitor
chr12_50099000_50100642_+	ENSG00000066117	ENST00000381513	progenitor
chr12_50099000_50100712_+	ENSG00000066117	ENST00000394963	progenitor
chr12_50475864_50476122_+	ENSG00000161813	ENST00000293618	progenitor
chr12_50475864_50476456_+	ENSG00000161813	ENST00000293618	progenitor
chr12_50475864_50477305_+	ENSG00000161813	ENST00000293618	progenitor
chr12_50475864_50480024_+	ENSG00000161813	ENST00000293618	progenitor
chr12_50744839_50745111_+	ENSG00000066084	ENST00000301180	progenitor
chr12_50744839_50748667_+	ENSG00000066084	ENST00000301180	progenitor
chr12_50819779_50820234_+	ENSG00000123268	ENST00000262053	progenitor
chr12_50819779_50820547_+	ENSG00000123268	ENST00000262053	progenitor
chr12_50819779_50821158_+	ENSG00000123268	ENST00000262053	progenitor
chr12_50930150_50931280_+	ENSG00000185432	ENST00000332160	progenitor
chr12_50930150_50932510_+	ENSG00000185432	ENST00000332160	progenitor
chr12_51807429_51808539_+	ENSG00000196876	ENST00000354534	progenitor
chr12_51807429_51809783_+	ENSG00000196876	ENST00000354534	progenitor
chr12_51807429_51811100_+	ENSG00000196876	ENST00000354534	progenitor
chr12_51807429_51812864_+	ENSG00000196876	ENST00000354534	progenitor
chr12_51994110_51997078_+	ENSG00000135503	ENST00000257963	progenitor
chr12_52058944_52059507_+	ENSG00000123358	ENST00000243050	progenitor
chr12_52058944_52059537_+	ENSG00000123358	ENST00000243050	progenitor
chr12_53040223_53040384_+	ENSG00000063046	ENST00000262056	progenitor
chr12_53040223_53041131_+	ENSG00000063046	ENST00000262056	progenitor
chr12_53040223_53042213_+	ENSG00000063046	ENST00000262056	progenitor
chr12_53187590_53187950_+	ENSG00000139651	ENST00000416904	progenitor
chr12_53187590_53188825_+	ENSG00000139651	ENST00000416904	progenitor
chr12_53187590_53190812_+	ENSG00000139651	ENST00000416904	progenitor
chr12_53187590_53190862_+	ENSG00000139651	ENST00000416904	progenitor
chr12_53187590_53190902_+	ENSG00000139651	ENST00000416904	progenitor
chr12_53187590_53194901_+	ENSG00000139651	ENST00000416904	progenitor
chr12_53187590_53195142_+	ENSG00000139651	ENST00000416904	progenitor
chr12_53411240_53413039_+	ENSG00000185591	ENST00000327443	progenitor
chr12_53411240_53413162_+	ENSG00000185591	ENST00000327443	progenitor
chr12_53411240_53416465_+	ENSG00000185591	ENST00000327443	progenitor
chr12_53479442_53479614_+	ENSG00000197111	ENST00000359282	progenitor
chr12_53479442_53479711_+	ENSG00000197111	ENST00000359282	progenitor
chr12_53479442_53479848_+	ENSG00000197111	ENST00000359282	progenitor
chr12_53479442_53480035_+	ENSG00000197111	ENST00000437231	progenitor
[truncated: 35,447 more rows]
[truncated: 3 more columns]
